# Supplementary material for: The interdependence of mammary-specific super-enhancers and their native promoters facilitates gene activation during pregnancy
Source: Exp Mol Med. 2020 Apr 22;52(4):682–90. doi: 10.1038/s12276-020-0425-x (PMC7210877; doi:10.1038/s12276-020-0425-x)
Supplement: Supplementary file 2 — Supplementary Table 5 [file 12276_2020_425_MOESM2_ESM.xlsx]

## Sheet: exon_intron_fpkm
EntrezGeneID	GeneSymbol	WT_rep1_exon	WT_rep2_exon	WT_rep3_exon	WT_rep4_exon	Wap-Tbrg4_rep1_exon	Wap-Tbrg4_rep2_exon	WT_rep1_intron	WT_rep2_intron	WT_rep3_intron	WT_rep4_intron	Wap-Tbrg4_rep1_intron	Wap-Tbrg4_rep2_intron
22373	Wap	670476	380009	251971	438823	134838	187857	160.156	282.027	264.346	193.954	94.7939	118.471
12991	Csn2	304820	179671	117886	222654	84641	385627	412.103	485.86	408.829	435.124	314.143	700.77
12993	Csn1s2a	222260	144036	89524.8	176494	131178	364459	265.709	367.807	290.718	300.293	223.94	434.672
12990	Csn1s1	139933	78518.5	54333.5	87159.4	37466.5	120318	289.481	385.455	306.701	311.354	203.073	417.707
14663	Glycam1	102941	38455.2	20525.6	39172.1	37057.9	46590.2	0.547015	1.90287	1.2998	0.99969	0.562346	0.475095
22041	Trf	62351.6	48142.5	30511.4	43125.6	49380.9	37333.4	6.82886	68.5031	66.6547	32.7741	86.3755	72.583
12992	Csn1s2b	60385.8	38028.1	31727.7	54761.9	30108.6	90932.6	148.246	228.368	197.443	178.483	128.15	278.664
12994	Csn3	49770.1	32308	19509.8	37483	12084.9	51266.6	73.7242	86.052	83.8888	89.0016	24.9971	75.2465
14038	Wfdc18	14606.7	5205.75	3582.29	6657.96	5305.35	4879.32	3.34832	5.49339	4.6658	1.82274	14.2691	3.72484
100470	Lao1	6857.03	5096.56	3238.53	5723.99	3930.94	4720.71	30.389	27.6874	37.3642	26.4629	16.0487	49.205
14077	Fabp3	5264.71	2178.15	1566.1	3018.09	2940.4	2462.96	98.7005	92.0189	96.6066	63.7639	83.8606	88.939
16770	Lalba	4311.61	4988.91	3108.87	5293.37	6591.28	6613.63	2.58368	63.1395	70.9317	25.0969	39.4844	126.069
18405	Orm1	3665.32	334.06	154.44	485.84	318.317	238.637	3.47214	0.123609	0.189976	0.359662	0.356162	0.166653
13627	Eef1a1	3214.76	1821.36	1229.3	2296.08	570.086	639.87	1.31204	1.8341	1.93986	1.46327	1.25889	0.106357
71856	Wfdc3	3047	1759.41	1256.34	2492.93	1806.86	1742.88	2.23719	3.53934	2.70848	2.13704	3.45224	2.97067
21835	Thrsp	2965.76	1115.32	967.464	2052.68	1168.54	740.394	37.549	31.2575	43.2705	39.1176	20.1182	28.7867
99035	Olah	2395.33	1073.3	963.032	1793.04	667.217	906.703	25.4433	21.7952	25.4811	24.3166	14.53	29.3459
12683	Cidea	2248.6	1503.57	919.581	1724.55	1454.2	1187.35	5.39274	10.2051	11.5128	10.2557	14.9754	8.27133
20363	Selenop	1678.8	991.293	602.304	1372.33	702.155	1169.35	1.76689	0.638177	1.14132	0.911564	0.627514	1.33494
12231	Btn1a1	1540.1	1344.22	904.938	1309.34	1152.16	1432.61	35.7462	61.7943	51.9768	45.6885	48.5963	72.4311
16819	Lcn2	1452.31	336.999	195.236	435.208	228.48	364.328	4.88484	0.233232	0.975804	0.452421	0.654797	0.698781
11537	Cfd	1416.41	250.601	462.993	509.623	539.583	349.291	2.64802	0.796058	0.866627	0.289534	1.94085	2.14654
20531	Slc34a2	1341.57	819.656	562.018	817.99	786.326	949.591	20.9777	33.6273	34.6368	25.6804	19.2603	29.4559
17304	Mfge8	1326.05	1411.42	807.226	1191.01	1096.95	832.055	6.96862	13.7161	14.314	9.41012	7.90113	5.98268
56338	Txnip	1175.76	138.582	78.5777	137.658	148.082	169.814	35.766	6.78661	6.25827	3.83321	7.92806	8.03758
14081	Acsl1	1157.72	733.536	575.914	845.422	570.035	765.486	14.4205	28.5973	22.7257	21.7893	17.242	17.1737
11770	Fabp4	1118.08	400.125	394.488	628.267	391.192	451.295	12.0392	7.29257	10.0624	9.01809	7.54298	9.26401
14104	Fasn	1118.07	822.678	799.863	808.738	560.496	493.139	21.1133	36.9849	43.5706	32.824	37.7052	18.202
104009	Qsox1	1113.51	947.348	619.16	897.164	818.673	624.43	11.7486	17.1072	18.1054	13.9895	14.7603	13.4775
19951	Rpl32	1089.99	666.11	552.194	947.67	241.626	252.745	0.994992	0.961452	1.93739	0.932505	0.937639	1.09462
12484	Cd24a	1059.92	483	309.828	559.647	315.783	604.527	0.904695	2.04867	1.32215	0.696735	2.42959	1.62616
67945	Rpl41	1051.28	821.372	715.078	1133.58	214.962	119.525	4.0476	1.71113	4.12012	7.71721	5.91648	4.92161
11520	Plin2	1037.75	768.484	556.418	802.469	614.486	441.282	8.08513	17.4445	18.6908	15.0589	10.0905	15.0372
14595	B4galt1	1026.62	649.534	449.197	768.343	475.8	813.647	16.8885	34.5259	31.9341	25.1651	25.2963	25.6579
14325	Ftl1	1026.28	271.578	295.901	390.106	103.367	69.9691	2.71902	1.10349	1.31909	0.936485	1.7936	2.64491
12613	Cel	976.846	1527.29	784.009	1289.88	983.622	1136.01	0.446102	3.41448	2.09097	1.98701	1.29536	1.82713
269328	Muc15	924.303	570.743	393.311	765.754	316.726	893.051	5.34805	7.57771	7.62188	8.07478	3.87266	9.56304
56615	Mgst1	918.445	216.087	191.347	285.695	200.11	277.653	0.692824	0.805813	0.928117	0.756609	1.15522	1.48966
13629	Eef2	889.635	635.379	401.507	551.578	595.787	272.528	1.02952	2.46895	1.94593	2.16436	1.90828	1.08112
12491	Cd36	843.459	540.274	395.288	674.634	465.97	651.075	3.37755	4.64434	4.58427	3.8324	3.88169	3.97326
17002	Ltf	840.212	482.169	253.067	448.298	489.978	335.265	0.0249104	0.370689	0.530873	0.239005	0.291298	0.234743
56838	Ccl28	839.769	288.924	289.434	506.043	117.327	222.497	14.9723	9.79846	12.5086	12.6492	9.21538	9.31927
14275	Folr1	827.109	684.855	379.862	703.508	600.17	680.874	0.563292	0.627084	0.98004	0.427282	0.570031	0.927503
22436	Xdh	785.714	707.698	508.928	762.674	604.615	616.637	30.5448	44.3849	39.1114	34.3098	33.6452	51.288
28146	Serp1	764.727	530.164	314.031	622.102	298.104	516.11	1.41099	1.96845	3.23925	3.90515	1.48075	2.68073
12759	Clu	758.645	563.41	380.275	572.409	616.819	623.867	0.780046	1.53632	2.09884	1.47878	0.997471	2.09224
26961	Rpl8	743.122	452.74	298.069	531.114	524.442	259.883	0.747385	1.39022	1.06832	0.551603	0.67229	1.13596
14373	G0s2	735.996	673.194	602.732	981.799	937.611	362.695	9.06608	23.1142	30.4496	32.9411	25.0928	2.54394
11837	Rplp0	716.615	460.723	329.259	548.358	183.98	121.925	0.979766	0.843458	0.864216	1.44622	0.400601	1.24548
18453	P4hb	702.174	504.558	292.978	496.087	416.386	332.234	0.665236	1.6095	2.03036	1.62399	2.37824	2.90886
13033	Ctsd	701.276	321.649	203.45	333.385	380.828	263.414	0.787557	0.93442	1.05137	0.711477	1.08393	0.769233
14319	Fth1	685.986	262.612	258.897	409.366	315.776	468.241	3.40086	2.44594	2.55089	1.77923	2.06525	3.19301
20750	Spp1	679.87	178.746	44.8695	175.279	227.582	160.472	0.0603167	0.122395	0.0209012	0.0890327	0.0361708	0.073341
22433	Xbp1	660.302	401.618	232.691	374.497	270.156	406.887	10.19	22.1967	14.6143	11.7465	21.7243	12.9466
18703	Pigr	650.383	319.234	187.659	306.797	392.837	311.063	0.505204	0.365844	0.502542	0.362628	2.22766	1.00455
26357	Abcg2	600.293	235.019	180.486	348.554	172.756	284.049	3.10523	3.24962	3.63697	3.75308	1.73157	3.34193
11461	Actb	580.578	453.111	331.28	561.536	391.481	323.884	1.35412	2.59514	1.82481	3.10924	0.857154	0.823258
16956	Lpl	579.704	342.916	268.662	418.69	228.015	306.786	8.18945	9.24235	9.53164	9.17523	6.30222	9.74084
67891	Rpl4	577.856	397.001	248.659	461.326	484.456	358.874	0.62011	1.51466	1.6355	1.38996	2.18989	1.46613
104112	Acly	565.409	371.182	314.874	423.514	380.872	373.509	7.76393	13.5196	21.5517	15.5045	9.55864	9.7274
26943	Serinc3	559.378	259.488	187.025	301.626	149.796	257.355	8.76307	7.82951	8.81703	7.12092	6.80091	8.62613
12350	Car3	532.049	75.9946	132.51	162.704	116.907	195.678	2.9975	1.53472	3.02957	1.90502	1.90989	4.70781
20832	Ssr4	530.351	392.597	275.197	459.68	181.972	381.655	2.58725	2.77087	2.76435	2.1641	3.10305	3.7751
19989	Rpl7	499.89	308.477	203.173	369.723	123.227	92.8143	1.76013	1.26993	1.85012	2.13622	1.44254	1.28412
56040	Rplp1	498.977	457.037	331.869	464.437	330.969	134.753	0.68083	0.921032	0.530831	1.50745	0.714493	0.827844
20054	Rps15	492.351	271.208	203.275	388.729	251.849	127.043	1.3529	1.33106	1.87525	2.05751	1.25384	1.04684
20044	Rps14	489.92	318.082	252.745	355.787	202.69	109.577	2.04117	2.60501	2.4289	2.31182	1.89382	1.59218
16432	Itm2b	488.871	232.415	164.766	307.451	174.897	223.443	1.85746	1.85781	2.81521	1.93572	1.30745	2.22893
20116	Rps8	481.025	283.62	235.32	351.2	72.9782	50.6668	0.581908	0.955897	1.29629	1.22707	5.03499	1.41512
14645	Glul	475.852	127.28	111.745	201.228	113.808	123.4	4.15768	2.57479	2.90069	1.67293	2.23842	3.23549
76509	Plet1	473.087	177.325	126.688	220.909	129.173	176.507	4.42775	2.56171	3.93231	3.60357	4.7093	3.60616
76267	Fads1	459.992	331.587	217.571	351.907	198.029	408.721	6.8974	9.55716	5.89949	8.8642	8.6429	6.99419
12857	Cox4i1	459.835	297.67	222.31	364.43	328.01	215.192	0.618254	0.55201	0.959798	1.09512	0.548719	0.481124
20102	Rps4x	457.932	260.098	189.916	329.81	62.3253	47.6117	0.705825	0.879463	1.24868	1.16981	0.868818	1.26477
20068	Rps17	447.952	254.938	212.987	338.044	0	0	1.27276	1.04214	2.22842	1.38431	1.68718	1.05887
11947	Atp5b	443.63	249.357	184.637	291.016	263.649	217.991	1.3165	1.36093	1.89367	1.71106	1.16188	1.57058
68801	Elovl5	437.991	417.48	325.654	488.714	196.776	508.48	1.38705	4.90116	6.15741	6.52486	5.58451	3.99704
66576	Uqcrh	434.547	269.315	186.528	328.098	213.262	170.093	0.768265	0.496562	0.745425	0.571214	0.645001	0.705809
12861	Cox6a1	432.559	292.093	185.709	320.379	597.762	374.384	0.32639	1.10386	1.13102	0.917677	0.503306	0.737041
14775	Gpx1	419.83	288.642	204.366	318.068	321.597	276.294	1.1891	0.402156	0.824106	0	0	0
53322	Nucb2	413.508	253.332	130.246	261.724	213.666	207.336	0.269519	0.840623	1.07534	0.77725	1.01241	0.851154
56312	Nupr1	412.402	397.863	271.746	445.782	461.992	319.015	6.46298	8.08744	9.35027	11.5274	15.939	5.69745
110954	Rpl10	410.606	279.894	194.787	332.281	0.09113	0.923889	4.49139	5.42073	5.70672	6.2397	2.32372	5.03289
12010	B2m	406.75	180.943	146.42	235.277	157.805	346.298	2.21904	0.635025	1.57734	1.34379	1.10893	0.899402
14667	Gm2a	403.209	281.508	161.089	264.123	201.949	313.532	0.131589	0.582595	0.820782	0.317843	0.459123	0.480011
27207	Rps11	399.054	244.843	185.886	295.468	106.415	111.794	0.924193	1.0002	0.928742	1.45514	0.665066	0.112376
22381	Tceal9	389.08	263.175	174.703	336.982	307.502	241.325	0.496221	0	0.300917	0	0.223181	0.150843
20103	Rps5	384.96	226.543	180.946	298.186	296.618	189.948	0.994901	0.817159	1.71148	1.36366	0.958861	1.08012
12974	Cs	380.528	198.42	144.51	204.942	184.587	228.381	2.16508	2.84891	2.69558	2.82911	2.73152	3.30153
27176	Rpl7a	369.133	205.039	141.678	249.219	19.1633	9.80477	0.710622	1.17496	1.31332	1.63168	10.6537	3.55228
14694	Rack1	368.218	207.081	155.473	249.869	139.969	147.976	0.863405	0.709155	1.3143	1.03171	1.05403	1.76223
66481	Rps21	366.901	225.339	236.688	314.182	33.5843	25.4566	0.226744	0.613482	0.471435	0	0.407923	0.275705
68263	Pdhb	363.681	193.047	155.198	250.929	96.0214	149.27	6.86312	8.77748	7.987	10.0038	9.08823	6.20898
19156	Psap	361.872	167.633	120.765	185.49	167.544	101.272	1.69492	1.51552	1.68959	1.53082	2.17555	1.62332
16898	Rps2	359.949	224.912	150.19	286.763	37.8116	31.457	0.181971	1.35394	1.07198	1.43256	0.763873	0.663793
54405	Ndufa1	358.003	205.867	149.993	250.316	105.304	139.693	0	0.0276602	0.0566818	0.0402411	0	0.0994462
21982	Tmem165	354.662	155.802	100.357	198.811	88.6728	192.786	7.79691	9.82618	8.19502	9.32834	6.60792	8.65147
12868	Cox8a	354.383	198.234	144.952	234.12	146.789	194.872	0.809309	0.638656	1.26201	1.19461	1.17288	1.14808
66286	Sec11c	344.493	218.056	149.394	272.883	131.628	177.657	0.89414	1.66989	2.2018	1.71305	1.9977	2.19367
17069	Ly6e	334.57	223.764	138.475	240.844	224.274	150.604	4.19774	5.33664	5.25767	5.27551	4.76166	3.19779
211347	Pank3	333.185	175.578	132.861	247.233	79.9641	170.146	3.08675	3.34063	3.95611	4.87768	3.12268	4.4713
27370	Rps26	325.135	219.923	136.917	279.993	151.285	155.126	0.675926	0.514349	0.702676	1.16401	0.658679	0.513675
20091	Rps3a1	324.801	208.499	163.707	284.753	34.2952	36.4326	0.682451	0.923225	1.60811	1.27599	1.24822	1.45217
66218	Ndufb9	320.859	187.405	147.927	267.183	194.909	186.035	0.7701	0.8508	0.720519	0.353651	0.831267	0.686685
110213	Tmbim6	320.633	204.299	130.566	191.279	235.614	147.474	1.66148	2.84011	2.90062	2.22146	3.27065	2.19592
13167	Dbi	320.032	159.776	125.542	205.352	335.233	281.114	0.383328	0.765507	1.04369	0.682584	0.996125	1.10977
20390	Sftpd	317.873	87.7943	36.245	121.79	150.304	75.8354	0.309978	0.351947	0.141942	0.141624	0.424888	0.444218
20932	Surf4	315.851	231.231	131	220.618	191.951	184.054	1.22897	3.58026	2.81663	2.94561	5.72809	2.26371
114304	Slc28a3	315.528	285.668	211.897	362.913	204.944	315.077	15.6663	25.5847	26.9347	23.8236	28.5179	21.9058
26366	Ceacam10	315.471	107.234	62.6505	144.268	91.2354	142.221	0.100795	0.136356	0.125741	0.158701	0.181335	0.245119
18569	Pdcd4	311.237	229.539	169.753	222.33	292.072	290.307	4.19473	9.79377	7.60961	6.16644	8.49093	9.72228
66629	Golph3	307.542	157.164	117.354	202.918	91.6011	177.149	2.16535	2.65447	3.37573	3.00574	2.66583	2.44111
67248	Rpl39	297.572	189.818	161.937	236.954	61.8599	203.144	0.796052	0.615375	0.768445	0.615499	0.306886	0.829668
20042	Rps12	295.888	227.729	225.622	350.039	3.21836	4.35043	0.581159	0.393098	1.00693	0	0	0
319195	Rpl17	295.824	158.996	142.142	295.532	1.29781	4.04842	1.70079	1.56129	2.02069	0.537969	3.24194	2.06805
13661	Ehf	294.97	123.027	100.891	164.962	147.92	129.258	5.03193	4.99643	8.85677	4.49763	5.0095	5.5574
66120	Fkbp11	292.58	243.205	159.042	267.45	227.81	176.307	5.48406	9.14569	7.25743	10.6072	7.25781	2.98922
13358	Slc25a1	288.405	223.162	170.518	240.605	193.101	215.214	0.78015	3.49599	3.48065	5.0861	2.10529	1.06719
20440	St6gal1	287.488	260.414	179.617	260.275	192.512	242.613	1.28459	4.37187	4.17415	3.3797	3.279	1.99146
76846	Rps9	284.734	171.182	132.603	199.496	92.1228	38.4944	1.80264	1.858	1.87398	2.19626	1.33839	2.08751
16372	Irx2	282.366	184.265	131.082	186.746	121.99	123.141	27.164	26.0217	22.7115	20.7754	21.579	16.7715
13711	Elf5	281.678	160.519	129.053	207.009	144.84	163.913	4.06645	5.44499	7.06916	5.62009	5.06491	5.47201
21351	Taldo1	278.965	151.693	99.6814	169.546	126.301	78.807	1.7998	1.66591	1.80538	1.35829	1.83401	1.53026
56486	Gabarap	278.273	166.758	114.479	195.533	131.638	207.351	0.420423	0.533205	0.455272	0.879157	0.787876	0.319504
18597	Pdha1	274.981	155.798	114.079	180.057	154.901	168.58	1.0343	1.52998	1.61453	1.54099	1.57092	1.66902
67213	Cmtm6	265.964	229.911	154.09	226.385	246.58	228.435	0.506087	2.10113	1.85652	1.39102	1.76339	1.43232
57808	Rpl35a	265.599	148.808	119.67	218.194	71.0191	57.2848	1.27577	2.14342	2.08208	2.22738	1.50543	1.75141
19330	Rab18	263.597	202.552	147.106	271.926	169.025	289.166	8.14512	15.803	15.107	12.0452	9.04446	14.9938
11946	Atp5a1	257.769	173.495	121.507	188.378	220.523	151.456	0.484372	0.537315	1.14136	0.781707	0.685507	0.612522
14245	Lpin1	255.633	137.818	117.942	130.849	80.0081	99.6071	6.85473	8.55092	7.74296	7.50984	9.33542	5.98502
16828	Ldha	255.026	132.801	96.7123	148.011	113.889	82.5024	1.2761	1.00702	1.71211	2.30223	1.01053	1.4323
21452	Tcn2	251.378	122.715	72.5976	126.246	90.8328	102.426	0.722393	1.08584	1.0778	0.898469	2.0457	1.63476
12864	Cox6c	248.288	142.613	121.946	200.159	221.803	285.372	0.604244	1.3321	1.62856	1.07911	0.75155	1.25175
22121	Rpl13a	247.491	177.705	144.867	240.703	91.7005	51.4691	1.09982	1.1445	1.78831	2.16457	1.36982	1.0287
212862	Chpt1	246.754	104.232	77.4918	138.341	57.2453	110.033	2.00718	2.29026	2.74477	2.14132	2.43827	2.79413
72265	Tram1	245.015	174.921	104.014	187.184	124.375	192.271	1.05462	2.17533	2.03007	2.23528	1.59152	1.75442
19241	Tmsb4x	244.748	159.427	138.527	226.824	133.376	140.252	0.71035	0.240242	0.43077	0.52427	0.585728	0
17829	Muc1	242.964	231.573	133.485	200.658	231.039	377.748	0.186351	2.22686	2.94895	1.95606	1.30377	2.79462
22070	Tpt1	242.16	186.64	136.674	244.69	0.432715	0	1.26076	1.50252	1.22743	1.9496	0.792055	1.168
20005	Rpl9	241.129	142.878	151.205	177.395	0	0	1.49121	1.97996	2.6794	2.50008	2.78212	1.54459
67547	Slc39a8	241.059	236.139	156.498	263.401	174.483	231.332	13.3042	20.0689	11.9748	14.918	11.5515	12.6319
67041	Oxct1	238.212	143.283	102.011	162.365	116.476	125.249	0.649104	1.69151	1.63511	1.26435	1.42131	1.25332
13010	Cst3	235.181	203.259	106.209	193.631	168.735	172.84	0.646595	0.495674	0.58256	0.636288	0.439452	0.838631
16783	Lamp1	234.913	132.857	92.2798	149.77	101.669	123.21	0.583161	0.544719	0.760205	0.419012	0.660565	0.57402
11676	Aldoc	230.793	184.266	107.844	184.602	187.87	147.147	2.11735	3.48498	2.93486	2.01415	2.66645	2.57456
66111	Tmed3	229.97	167.944	99.6469	185.263	173.672	166.355	0.657231	0.48321	0.663437	0.899832	0.976756	1.25084
67115	Rpl14	225.332	124.135	99.4568	186.164	134.797	97.1459	0.645968	0.794427	1.7297	0.520094	0.880398	0.714048
268373	Ppia	224.438	118.075	79.0937	150.137	0.311555	0	2.62723	1.85909	3.31947	3.53994	1.18769	1.91672
269261	Rpl12	224.264	148.41	112.961	213.724	0	0.245888	1.45049	1.80732	1.66662	2.77961	1.46498	0.835436
53381	Prdx4	220.684	199.028	122.498	202.718	180.513	195.91	0.110529	0.584504	0.330782	0.336189	0.542309	0.671978
15516	Hsp90ab1	219.335	162.84	117.146	172.235	259.945	178.59	0.478325	1.05886	1.08492	1.36931	0.573686	0.581611
227753	Gsn	217.987	59.1936	106.71	105.189	129.952	71.3217	0.321772	0.149296	0.213789	0.0994415	0.317349	0.45269
11740	Slc25a5	217.686	159.508	104.709	173.921	35.6078	39.8551	1.28074	1.04867	1.35478	0.397996	0.687189	0.655701
27361	Msrb1	215.986	120.011	80.3531	137.658	143.607	133.183	1.58758	2.04031	2.43894	1.5102	4.07792	1.64083
19035	Ppib	215.97	144.083	86.6212	170.074	129.755	99.5185	0.680644	1.33354	1.17117	0.831468	1.05561	1.113
74413	Tc2n	213.074	126.173	91.7274	190.441	75.7894	129.619	3.97871	6.05979	6.96435	5.56592	6.10003	4.67861
59027	Nampt	211.983	67.7491	60.7738	101.077	35.0689	59.5144	4.73882	2.84989	3.1194	2.666	2.64889	2.33017
14828	Hspa5	209.505	176.771	94.0298	201.506	235.036	172.108	0.284023	0.480285	1.10724	0.978233	0.468389	0.777043
20084	Rps18	208.68	138.463	120.522	165.913	14.3019	10.2705	1.39893	1.89248	1.73577	1.28781	1.32602	1.26203
19988	Rpl6	208.286	129.156	84.6586	155.806	33.795	16.3151	2.88762	2.70443	3.23281	3.20589	3.92952	2.11569
75617	Rps25	207.723	131.407	120.314	203.758	1.99149	1.4133	0.809309	1.0036	1.35549	1.52645	0.687548	0.574038
268449	Rpl23a	206.797	136.444	97.0934	169.886	0.276814	0	0.74219	0.460185	0.94302	1.1564	1.03852	1.20327
70456	Mpc2	206.669	154.098	131.139	190.144	125.476	158.162	1.63722	2.81641	3.33866	2.43326	1.92727	2.77723
11847	Arg2	204.68	106.791	90.9615	134.218	73.9841	101.521	1.5692	2.46335	1.15249	0.911755	3.47825	2.40948
21881	Tkt	204.494	110.267	86.2171	105.846	143.094	60.0979	0.756074	1.64354	2.22599	1.36309	1.7167	1.62813
13030	Ctsb	204.366	173.671	108.503	173.564	161.476	175.696	0.730937	2.16887	1.40742	1.28928	1.9973	1.21577
17449	Mdh1	204.332	137.409	86.0361	150.433	177.499	137.647	1.21467	1.32114	1.76784	1.47262	1.20626	1.79598
66612	Ormdl3	201.657	115.652	81.1502	118.928	113.74	48.5441	1.51167	2.17836	2.23197	1.84329	1.83274	1.39854
66142	Cox7b	200.55	130.335	114.114	181.372	62.0656	109.39	0.35913	0.986849	1.2367	1.03813	0.60571	1.11899
53378	Sdcbp	199.969	114.135	77.0171	126.612	72.763	91.4344	0.98098	1.65885	1.65477	1.33873	1.39854	1.69918
13106	Cyp2e1	199.62	27.6482	52.9745	62.9684	33.6486	75.9079	1.57807	0.575474	0.480268	0.634668	0.625407	1.46832
22186	Uba52	199.011	128.605	84.8904	162.427	0.156618	0	0.643077	1.35931	1.47633	1.50296	0.819489	1.07517
15254	Hint1	196.886	90.2979	70.7096	129.385	88.9211	96.9583	1.1119	1.078	0.976095	1.02123	0.533429	1.30693
28080	Atp5o	196.2	134.406	90.5158	165.279	95.91	91.8499	0.504153	0.775025	0.738511	0.676522	0.948222	1.03098
102247	Gpat4	196.083	85.6935	60.8682	100.692	83.4349	54.6796	1.56034	1.71119	1.72735	1.53137	2.85703	1.54817
66853	Pnpla2	195.687	62.5039	50.3846	72.7091	25.1728	30.8325	3.96626	2.62112	1.64297	0.717799	3.03463	2.54993
17075	Epcam	194.997	90.8669	64.5562	115.133	104.473	89.5893	1.27252	1.19435	1.49379	1.20369	0.905078	1.22344
68197	Ndufc2	194.379	112	74.7755	145.604	80.2097	95.8305	0.761592	0.9199	1.1122	1.07064	0.859056	1.05834
16525	Kcnk1	193.974	109.52	66.8096	101.635	96.9634	117.691	1.96168	1.08039	1.64166	1.50312	1.50884	1.40005
66475	Rps23	192.015	129.88	106.896	169.738	0	0.28266	0.367571	0.414377	0.636862	0.241141	0.293901	1.19184
67941	Rps27l	190.29	130.61	115.134	199.995	40.7548	146.383	0.36279	0.398763	1.03716	1.0264	0.271949	0.99254
193813	Mcfd2	189.925	99.3894	65.3617	138.457	64.3441	61.4404	1.56622	1.22966	1.35199	1.25227	1.8617	1.25828
11429	Aco2	189.471	105.27	72.0363	109.072	90.6183	76.7946	0.908846	0.975719	1.18914	1.06304	0.929053	0.849469
57294	Rps27	188.478	94.0975	81.8735	129.831	0.672777	0.545657	1.9161	0.432019	0.553314	1.25704	0.383017	0.388308
19921	Rpl19	186.875	110.792	75.6422	135.32	2.21055	2.53341	0.911323	0.968664	1.08273	1.36655	1.06698	1.21364
18477	Prdx1	186.288	79.8159	66.3833	119.793	56.8941	81.1506	0.636141	0.8673	0.998863	0.841187	0.828532	0.894365
214597	Sidt2	185.037	103.707	79.6553	104.916	70.4225	62.7298	3.14946	4.3559	3.76574	2.83191	3.55409	2.38581
67160	Eef1g	184.252	113.643	71.5038	118.929	42.17	27.7666	1.21384	1.83366	2.11714	1.59265	1.53671	1.60714
70354	Secisbp2l	182.639	117.817	88.2395	131.438	117.974	129.953	1.68103	2.60444	3.57685	2.24269	2.42458	2.33891
57423	Atp5j2	181.219	90.0121	73.0133	118.71	114.027	59.8564	0.644477	0.765817	0.96574	0.634203	0.877417	0.783641
12317	Calr	180.545	145.746	77.9797	134.148	210.446	156.634	1.33789	1.3876	1.99354	2.54536	1.39067	2.54863
110956	D17H6S56E-5	179.924	104.608	66.0507	108.767	61.7556	94.7111	7.04405	7.64847	7.00164	5.47244	6.0028	4.95874
56374	Tmem59	178.402	134.349	80.0048	145.709	64.3409	88.2938	0.452453	0.813315	0.816148	0.616018	0.605842	0.746097
19946	Rpl30	177.912	119.646	83.5778	159.509	16.5088	15.7376	2.17039	2.40598	2.15182	3.32233	1.88	3.51872
12520	Cd81	176.358	121.991	77.8998	137.582	107.237	126.803	0.859738	2.00021	2.28515	1.36667	1.9433	1.35555
22134	Tgoln1	170.362	108.32	73.2018	104.343	115.669	123.496	0.689932	0.515796	0.792735	1.00053	0.892808	1.36875
67469	Abhd5	169.714	109.717	84.1239	141.381	104.95	123.402	2.98264	5.38653	5.40709	3.91345	3.72412	4.50804
67025	Rpl11	169.634	105.192	85.5017	134.655	5.21006	7.92305	0.822057	0.679608	0.917893	0.49436	0.684685	0.555315
11816	Apoe	168.064	62.232	70.6698	93.5794	75.9059	55.886	0.667002	0.322259	0.132076	0.750137	0.514272	0.926892
93694	Clec2d	167.808	108.833	88.458	131.144	75.2663	167.214	15.5545	22.5638	21.8358	20.4357	9.2784	20.7812
27050	Rps3	167.458	91.6734	77.4133	128.219	107.43	85.9323	0	0.666166	0.36972	0.403819	0.246086	0.199588
21985	Tpd52	166.865	134.351	76.4761	144.634	67.9378	81.6152	0.531873	1.08048	1.06331	1.0853	0.622975	0.780824
66270	Retreg1	166.696	200.225	122.712	216.81	153.255	234.684	0.349745	1.64219	1.35859	1.04254	1.34341	1.20885
11450	Adipoq	164.832	35.913	69.9647	70.1787	66.505	90.4077	0.0759	0.034226	0.140273	0.0124483	0.288267	0.522973
231070	Insig1	162.733	172.229	126.407	188.859	133.673	149.471	3.89942	13.6623	12.1515	19.1034	6.07314	9.82396
20655	Sod1	162.068	96.5602	76.4447	108.935	61.2508	56.8919	0.784936	1.66359	2.0944	1.33887	1.11402	1.94067
52440	Tax1bp1	161.157	89.4662	57.2132	112.177	65.9495	76.0524	1.71031	2.57914	2.00212	1.70168	2.03019	2.19808
19943	Rpl28	160.751	106.798	73.1909	129.008	0.155987	0.316283	0.953037	0.725217	0.577939	0.234461	0.357199	0.579414
104886	Rab15	159.683	84.3645	61.7413	102.876	83.2847	57.16	1.98071	1.9058	2.42002	1.87212	2.28173	1.68369
93684	Selenof	159.626	105.196	65.9802	144.545	79.0101	121.946	0.375968	0.498441	0.696577	0.611692	0.595219	0.707062
109672	Cyb5a	159.506	55.5764	44.648	88.8216	52.3715	81.0563	0.642827	0.523033	0.700551	0.595909	0.572651	0.781635
69581	Rhou	158.791	70.8095	56.5519	67.1945	63.5362	61.5951	4.50767	2.96947	3.04934	2.7772	4.26631	2.93116
64138	Ctsz	158.763	65.2084	46.6327	67.536	92.306	61.988	0.779136	0.673883	0.739154	0.590748	0.926809	0.621231
11840	Arf1	158.501	79.9606	58.5899	90.6387	46.9008	42.4859	1.92325	3.08738	3.43055	2.91302	2.75313	2.00447
66416	Ndufa7	157.416	72.6956	71.0912	107.447	56.9627	58.6426	2.86054	1.59149	1.4818	2.24811	1.0714	1.50763
12785	Cnbp	157.155	65.1904	53.0212	93.0928	61.3129	69.8669	2.65804	3.09794	3.34422	2.65591	1.67981	2.56074
56431	Dstn	156.926	100.45	64.8497	120.278	79.1204	96.3551	0.370867	0.508402	0.685412	0.613125	0.471493	0.577216
56349	Net1	156.918	53.6063	50.7806	68.8456	20.7019	27.7358	1.62335	0.586358	0.487432	0.740389	0.608127	0.452452
11651	Akt1	155.348	103.781	68.5075	127.716	76.2189	50.5037	1.48981	3.16077	3.37959	2.3886	2.14854	1.23713
57319	Smpdl3a	155.167	90.971	58.1875	114.484	56.7635	102.745	0.116615	0.219733	0.150094	0.131149	0.179824	0.303847
11674	Aldoa	154.906	77.2684	65.1498	86.5894	65.5349	38.9611	0.534391	0.852023	0.727493	1.35224	0.549368	0.928263
17748	Mt1	154.479	41.9579	59.1563	49.2708	36.379	31.9986	4.00675	2.34882	4.16532	1.57715	4.16481	1.62398
14569	Gdi2	154.282	101.688	75.8914	128.665	69.7796	95.378	1.23471	1.52999	2.06214	1.73789	1.58708	1.71668
20971	Sdc4	154.191	134.165	94.9949	151.475	163.042	108.857	1.04135	3.51126	3.75504	3.32079	2.82188	1.75175
75705	Eif4b	153.483	89.011	61.4152	88.728	87.9331	71.1199	0.570991	1.03741	1.2723	1.10418	0.987423	1.02528
66256	Ssr2	153.055	112.952	63.8366	122.879	147.404	173.431	0.273197	0.64677	1.06503	0.957749	1.01371	0.78895
14972	H2-K1	150.586	89.5414	65.2271	91.6785	89.3628	51.9742	0.512228	1.08273	1.28687	0.504062	0.844728	0.856397
20661	Sort1	150.092	71.3002	56.8298	81.8007	54.7726	80.4303	1.67251	1.42216	1.33097	1.95197	1.12258	1.47073
12866	Cox7a2	149.893	103.819	93.151	132.854	75.2145	113.392	0.334589	0.543161	0.730443	0.921913	0.30097	0.691623
50722	Dkkl1	149.449	34.2113	25.7453	43.445	62.2896	42.0422	0.373747	0.126402	0.41444	0.147115	0.425845	0.681676
223453	Dap	148.618	148.491	92.8569	152.507	126.999	182.299	1.22975	2.47022	2.64262	1.93047	2.7966	1.59563
17992	Ndufa4	148.422	97.2007	88.7794	130.057	51.8941	86.4096	1.01974	0.583642	1.32513	1.37015	0.823204	0.906111
18563	Pcx	147.712	124.304	96.4168	122.889	123.751	75.2434	0.757308	2.17297	2.81649	1.88682	1.48826	1.42964
67097	Rps10	146.355	88.1816	66.5545	122.529	3.2406	2.46403	0.700519	0.968269	1.3615	1.61848	0.894972	0.962886
67437	Ssr3	145.069	104.871	61.348	114.998	75.2348	119.801	0.555863	1.3979	1.95584	2.00567	1.30772	1.85437
19045	Ppp1ca	144.636	76.4474	53.8264	102.09	64.5407	63.303	0.687359	0.604412	0.92893	0.473481	0.618296	0.585048
67963	Npc2	143.651	94.1165	61.0311	97.186	97.6486	74.6389	0.17721	0.553665	0.435702	0.332162	0.44026	0.728512
12017	Bag1	142.694	90.6317	57.5666	108.985	100.769	74.6587	0.501775	0.78642	0.720956	0.421516	0.689881	0.744054
107476	Acaca	141.621	126.499	105.638	127.755	80.8966	80.6872	4.15423	9.45146	9.2375	8.19749	7.84399	8.81846
67186	Rplp2	141.305	92.8086	64.6792	103.066	19.6494	9.24895	1.39027	1.28967	1.91329	1.13358	1.02429	1.35238
22320	Vamp8	140.836	74.0555	54.7186	101.278	91.0518	64.6666	0.830762	0.599393	0.806064	0.490511	0.880141	0.774449
73737	1110008P14Rik	140.603	64.8199	46.6811	79.6161	36.5061	53.7248	3.5888	2.58931	4.72571	2.70755	4.6271	4.87284
15481	Hspa8	140.16	127.934	81.0425	151.782	43.3229	33.6483	0.676369	0.228749	0.87892	0.831983	1.31822	0
11911	Atf4	139.912	132.239	84.2698	182.988	127.845	128.023	0.613395	0.276602	0.708522	1.60964	0.490456	1.24308
11941	Atp2b2	139.67	146.775	112.136	151.592	162.217	128.54	2.39619	6.85425	7.02839	6.02352	5.64058	4.64863
55949	Eef1b2	139.63	98.5092	67.3507	117.437	66.4024	58.5953	1.42685	1.11752	1.37923	1.77361	2.4769	1.09576
67126	Atp5e	139.613	94.4347	98.2706	139.534	105.776	57.2182	0.49413	0.267385	0.35958	0.680754	0.14816	0.360497
67530	Uqcrb	139.534	90.0437	64.3507	131.504	36.4544	60.505	0.244351	0.37188	0.582132	0.240456	0.201483	0.705647
14109	Fau	139.307	78.2733	57.8183	96.1162	0.284795	0	0.315061	0.106554	0.709647	1.55019	1.13362	0.766185
14311	Cidec	138.619	15.4241	28.6182	41.4098	26.2696	28.4566	0.356781	0.1021	0.313839	0.202554	0.5102	0.750844
70257	Atp5mpl	138.561	82.2469	79.3715	113.395	82.6687	122.493	0.369748	0.650257	0.555216	0.412367	0.413898	0.569479
65972	Ifi30	138.092	54.0865	36.0032	66.7805	58.1256	50.3732	0.622199	0.24049	0.323411	0.349874	0.639637	0.378276
228033	Atp5g3	137.749	77.0223	70.2109	88.7321	70.9576	82.3384	0.719428	1.41932	1.53735	1.88789	1.04262	1.82245
74645	Tent5c	137.538	120.3	93.4918	124.395	80.8775	92.7032	1.33748	3.10494	4.27709	2.81918	2.98546	2.68036
16785	Rpsa	137.062	79.6989	59.4636	107.556	3.6998	0.588378	6.96118	5.31041	6.76511	13.5974	8.03512	13.9375
17436	Me1	136.195	123.4	108.613	150.812	110.722	156.92	1.3476	2.88006	4.71933	4.14083	2.58268	2.47697
56612	Pfdn5	135.868	83.149	66.5341	132.953	90.4925	54.8373	0.385044	0.409271	0.409813	0.270647	0.478302	0.601956
100503605	Hbb-bs	135.67	236.987	174.011	272.965	206.238	229.922	0	0	0	0	0	0
30057	Timm8b	134.807	76.0796	60.7567	113.613	68.0454	98.1483	0.54266	0.477174	0.446607	0.333756	0.406779	0.395903
20733	Spint2	134.488	92.505	55.4399	99.4649	39.2146	33.1559	1.01681	1.70134	1.89898	1.56937	1.22595	1.32748
22228	Ucp2	134.011	59.8582	51.2607	68.9583	40.7466	35.4365	3.63197	2.25195	3.16549	3.08669	3.84454	2.00738
65019	Rpl23	133.622	78.0573	54.0091	97.5582	61.684	52.4112	1.11346	1.55488	1.66783	2.50952	1.4216	1.22287
66152	Uqcr10	133.406	79.946	74.006	103.066	79.2992	58.6952	2.33365	1.84909	1.4556	1.37787	1.15954	0.891804
66489	Rpl35	133.013	101.169	71.3148	141.848	0	0	0.791773	0.817431	0.953072	0.779151	0.449822	0.709389
11826	Aqp1	132.897	91.568	80.8141	88.9644	62.8766	47.745	1.05997	1.28686	1.57282	1.15005	2.04547	1.3219
100034251	Wfdc17	132.594	10.9783	9.53257	38.4401	13.5273	16.3901	0	0	0	0	0	0
208659	Fam20a	132.557	85.3583	59.6736	79.9412	59.0251	57.9961	5.26404	8.85653	9.11247	7.62252	5.9238	5.13137
20692	Sparc	131.948	115.917	93.9184	147.007	99.7219	110.841	0.338177	0.39374	0.643567	0.507362	0.588449	0.566243
54391	Rfk	131.668	63.6049	43.645	87.7266	40.4303	94.6188	0.775923	0.289566	0.407951	0.184306	0.481353	1.56161
67443	Map1lc3b	131.429	70.9051	51.7847	82.6134	35.5664	35.1872	2.46376	2.00872	1.79136	1.94824	2.66473	2.43406
19729	Slc50a1	130.406	90.8542	65.618	120.501	72.2972	89.3367	3.87648	7.26111	5.95874	5.4775	7.62965	5.68042
11958	Atp5k	129.901	89.061	72.5735	124.787	91.1475	64.4697	0	0.210031	0.537999	0.611122	0.46552	0.377561
68738	Acss1	129.053	71.9947	52.5073	101.032	106.302	81.6246	2.38772	2.0465	4.50028	2.64439	1.831	2.88645
110895	Slc9a4	128.849	63.6356	44.8364	75.4721	36.3567	56.1915	1.17485	2.27182	1.22613	1.91235	1.84836	1.71424
66290	Atp6v1g1	128.309	63.1554	41.3127	76.7804	20.8819	18.6587	2.07835	1.29766	1.7174	1.28481	2.04529	1.65235
20088	Rps24	127.752	82.988	80.3393	136.633	49.2206	43.048	1.07514	0.808035	0.993505	1.64579	0.358192	1.16205
20193	S100a1	127.339	84.9974	65.7167	126.341	148.826	125.246	0.144422	0.521002	0.266912	0.378987	0.202084	0.234144
227929	Cytip	127.148	99.0034	67.012	104.681	64.1897	72.1606	5.75632	9.47592	6.57403	6.50106	7.55016	8.43713
21345	Tagln	126.658	92.6051	61.1419	118.875	61.9541	54.8968	0.533019	0.45067	0.646466	0.550748	0.559374	0.550898
66043	Atp5d	126.384	84.362	55.3204	103.369	76.7046	45.8328	1.30523	2.27508	1.68741	2.07484	1.83639	1.83124
54217	Rpl36	125.847	75.046	60.4159	79.8573	1.14058	0	2.62705	1.18463	1.71953	1.43621	1.22531	0.354924
67398	Srpr	125.772	80.1784	49.297	83.0293	61.196	65.8006	1.13332	1.31852	1.7594	1.42753	2.17482	1.87414
18716	Pip	124.498	134.035	29.6747	160.98	9.21387	70.0586	0	0.0442984	0	0	0.56947	0
22042	Tfrc	124.458	97.2754	52.2531	112.104	61.5914	101.52	0.27443	0.842454	0.963161	1.01098	0.506372	0.752938
14381	G6pdx	124.381	59.8799	54.244	70.566	65.7167	94.7495	1.11248	0.936767	1.7859	1.43732	1.01659	1.85881
14004	Chchd2	123.913	67.3209	48.3433	80.2224	49.9925	78.6106	0.334675	0.937842	0.844949	0.940972	0.645103	0.697616
13007	Csrp1	123.842	93.628	55.4932	107.092	68.2337	63.8141	0.382355	0.303783	0.565734	0.447928	0.462222	0.265667
20085	Rps19	123.824	81.999	64.3779	108.282	45.6377	17.092	2.53043	2.3212	2.78673	2.04665	1.51745	1.81238
13039	Ctsl	123.796	65.5814	41.9175	76.6323	83.6092	62.8131	0.655807	0.614202	0.786646	0.347497	0.710921	0.797417
76808	Rpl18a	123.321	80.0349	54.8891	93.1307	11.986	7.77699	0.271235	0.244619	0.908566	0.533822	0.542182	0.549672
66594	Uqcr11	122.485	80.3637	52.5599	93.8142	133.805	52.8713	0.566043	0.546962	0.532402	0.517232	0.43643	0.540784
67830	Rer1	121.696	69.5818	46.6493	83.7337	47.8911	63.9496	1.14797	1.06872	1.39017	1.17826	1.19178	1.08066
66251	Arfgap3	121.092	81.3745	63.7098	81.5241	71.1999	57.4595	1.73292	3.15369	2.59438	1.7769	2.51638	2.10055
55951	Mpc1	121.052	65.9079	50.7213	83.1473	5.03285	1.21073	4.25803	6.11104	6.5517	5.86817	6.14745	4.32871
18746	Pkm	120.076	72.7732	55.6926	67.2615	87.805	35.5353	0.859895	1.48094	2.62677	1.60776	1.46766	2.04289
20463	Cox7a2l	120.034	67.7484	49.8828	91.9332	49.6268	50.5172	0.5841	0.457062	0.710403	0.608599	0.542582	0.654522
56209	Gde1	119.482	53.0798	34.503	56.5469	54.8518	41.8611	1.14612	0.825438	1.09719	0.486843	1.56746	1.08281
54375	Azin1	118.83	67.0513	49.1699	82.4754	37.0118	47.82	1.5882	2.12561	3.21151	2.79699	3.93163	2.13133
56398	Chp1	118.308	60.8126	43.8423	61.6059	34.9025	60.0124	0.387803	0.531842	0.564657	0.458645	1.08172	0.622955
22027	Hsp90b1	117.888	96.4089	60.75	105.195	141.699	118.837	0.556297	1.17311	1.53839	1.53495	1.3017	1.80379
18263	Odc1	117.519	84.8009	47.3934	97.3514	27.2783	29.3181	3.73871	5.0149	4.4027	8.01299	5.6051	2.42712
15979	Ifngr1	117.154	54.2565	45.0911	66.9583	56.2117	51.7939	4.07095	3.96304	5.57913	4.08461	3.18802	4.58118
20090	Rps29	116.446	77.646	61.903	111.335	0	0.402247	2.28456	0.487984	0.958321	0.236646	0.576845	0.438611
270106	Rpl13	116.082	71.6763	58.5568	84.5316	63.8447	33.4723	0.550311	1.36485	0.953483	1.32376	0.733359	0.371745
67671	Rpl38	116.081	69.294	56.9448	98.7471	0.419346	0	0.981982	0.740857	1.42656	1.07783	0.724772	1.1481
66059	Krtcap2	115.922	85.8158	52.3698	80.9083	50.8501	74.9143	0.384123	0.909378	1.0815	0.519749	1.26693	1.22605
52665	Echdc1	115.548	80.9834	49.5159	79.7297	82.2841	106.903	0.859832	1.27547	1.69037	1.36553	1.38606	1.20077
66925	Sdhd	115.463	64.6529	48.1521	70.1494	43.8326	64.5818	0.601334	0.785438	0.898179	0.571343	0.945046	1.10938
14873	Gsto1	114.658	46.8592	32.7046	68.9276	47.3945	68.9083	0.209201	0.222364	0.196768	0.117638	0.161298	0.109018
12527	Cd9	114.622	50.2961	35.1436	76.2616	21.4194	27.7692	0.197648	0.256894	0.423025	0.240261	0.464807	0.353421
19981	Rpl37a	114.536	70.497	56.2648	84.8563	8.68432	4.80234	0.854419	0.844671	0.956559	1.22886	0.867105	0.399583
20446	St6galnac2	114.167	62.7143	54.6917	70.6308	49.3596	56.4076	3.46154	3.15294	4.18564	2.48098	2.04665	2.97686
58909	Fam13a	113.6	108.592	60.9641	100.669	59.7617	80.5759	3.76525	6.41691	6.41387	4.40847	3.41594	9.15295
66885	Acadsb	113.369	64.8245	45.9377	80.1553	44.8113	57.6464	0.788343	1.04426	1.47404	1.50307	1.05631	0.938602
57444	Isg20	113.29	46.5982	37.1287	70.2918	60.4709	52.9894	1.96133	1.95762	2.04724	1.7653	2.35235	1.71593
93692	Glrx	113.17	68.6568	43.1243	64.2935	64.4259	78.0244	0.750688	2.06037	1.70587	1.50585	4.77877	1.65004
66091	Ndufa3	112.752	77.0157	54.9559	72.393	68.9452	113.275	1.27059	0.572952	1.04569	0.781456	0.825443	1.60932
20539	Slc7a5	112.627	57.4182	53.6543	89.3863	24.5721	27.0279	1.79713	1.7778	3.141	2.76326	2.66733	1.15406
78330	Ndufv3	112.267	69.6927	51.673	86.3557	98.8799	64.5786	0.522554	0.987869	0.580379	0.606521	0.578523	1.07528
338366	Mia3	111.076	79.8088	53.7049	70.3004	84.3304	69.8036	1.17305	1.82128	1.66223	1.22183	1.50215	1.91789
54325	Elovl1	110.33	76.3368	44.8921	73.6241	51.3669	75.608	1.32916	3.68611	3.25482	2.65955	3.34771	2.37039
67130	Ndufa6	109.895	59.9966	43.5102	94.5403	69.9088	62.7506	1.07784	1.3609	1.49399	1.3435	0.646361	0.961092
100705	Acacb	109.136	135.938	103.138	108.002	132.891	73.8441	1.46925	4.34763	4.2258	3.04123	6.64865	3.78453
20055	Rps16	109.088	67.1182	49.4329	87.5306	0	0.255084	1.11302	0.5019	1.41419	0.912729	0.444971	0.11278
16803	Lbp	108.586	63.718	41.4103	64.4825	64.7544	64.0043	1.73628	2.2823	2.53702	1.39536	3.31801	3.1668
80752	Fam20c	108.443	55.0419	36.4312	66.3461	53.8746	40.3018	2.07595	2.53594	4.05087	2.65205	1.83829	1.65359
100201	Tmem64	107.932	57.6441	41.9571	71.2238	35.5195	58.3134	1.21467	1.3962	1.3948	1.30468	0.866484	1.31285
13179	Dcn	107.923	32.7254	38.5668	67.0405	33.463	62.7058	0.275316	0.0835624	0.271534	0.128517	0.0994846	0.347641
11757	Prdx3	107.767	55.7427	38.3961	76.3521	40.5855	59.385	0.214505	0.483639	0.609516	0.478459	0.377328	0.695528
12314	Calm2	107.585	57.2695	36.7662	75.2785	23.9234	32.6396	0.303841	0.474821	0.780588	0.711408	0.439813	0.445889
214531	Tmprss13	107.461	75.4312	50.2342	72.5992	68.688	54.5005	1.19683	2.66387	2.86236	1.58543	2.59176	1.89682
66694	Uqcrfs1	106.712	57.957	45.0823	71.4576	53.3866	50.3008	0.419455	0.401938	0.375492	0.378371	0.25154	0.552531
18643	Pfn1	105.883	62.9933	49.8979	88.5806	94.3551	89.9785	1.80304	2.12297	2.2215	1.51144	1.20139	1.54278
54198	Snx3	105.781	61.6008	42.5974	76.6189	64.2778	90.3435	0.581741	1.35809	1.54691	1.32781	1.28642	1.46875
11949	Atp5c1	105.508	65.5963	47.6137	89.2251	51.1068	68.677	0.813792	1.30877	1.6565	0.968823	0.955557	1.31474
12757	Clta	105.032	61.4071	42.7726	38.3982	73.0329	51.7988	0.868591	0.941999	1.15015	0.993223	1.18725	1.09745
11973	Atp6v1e1	105.014	62.4791	37.9867	72.338	53.9144	48.9913	0.378739	0.552286	0.485768	0.435625	0.610578	0.44856
20115	Rps7	104.046	66.2	51.2674	90.6295	2.81782	0.326486	1.0284	1.64418	1.96541	1.80934	1.17736	1.40204
12465	Cct5	103.564	56.2875	39.8553	72.3439	70.634	59.5048	0.564504	0.553657	1.0661	0.763819	0.643193	0.755038
65113	Ndfip1	102.767	63.2786	43.0626	76.3962	43.3738	53.424	0.597625	0.855567	0.90276	0.696582	0.709811	1.00182
16668	Krt18	102.477	67.3832	36.7881	72.3675	113.07	46.0544	0.375518	0.326574	0.501916	0.316742	0.514724	0.260917
13207	Ddx5	102.386	82.0856	63.4829	81.2126	30.0289	36.4058	10.8041	12.1528	12.7647	12.853	11.2255	10.6853
69186	Tmem256	102.376	57.7061	55.9106	83.9531	55.828	66.2448	0	0.145446	0.0745129	0.211601	0.128949	0
66212	Sec61b	102.372	82.8412	65.6037	97.5205	51.8599	80.7118	0.0804548	0.478895	0.529713	0.42753	0.685112	1.03697
20104	Rps6	101.992	62.7277	47.6904	83.9725	2.94159	6.75221	1.24121	1.16606	1.74434	2.03571	1.40596	1.17385
66916	Ndufb7	101.665	63.8545	43.6173	75.033	110.611	21.4859	0.714943	0.443291	0.56775	0.263829	0.643107	0.362217
11927	Atox1	101.329	62.7611	43.4829	70.7269	55.6424	34.742	0.100974	0.223525	0.216302	0.180663	0.357809	0.256717
12039	Bckdha	101.293	64.3311	41.4549	59.5777	76.3221	29.2871	0.523127	0.714123	0.838816	0.40247	0.750052	0.728609
27367	Rpl3	100.944	70.0746	50.7562	81.9627	15.2032	7.1821	1.22907	1.75771	1.91048	2.45351	1.76892	1.62256
18412	Sqstm1	100.862	72.3076	49.663	68.171	73.5581	52.4724	1.70389	1.3446	1.75578	1.36786	1.81951	1.63564
107515	Lgr4	100.741	78.9377	49.7528	72.764	34.0364	60.0223	1.39823	3.416	2.56131	2.76852	1.84519	1.95723
208643	Eif4g1	100.394	70.0333	46.3094	65.9853	82.0827	58.1404	1.49087	2.20183	2.16431	1.65808	1.7828	1.35155
22785	Slc30a4	100.281	59.2823	35.0844	70.9145	34.3801	55.2301	0.946812	0.990747	1.05158	0.939682	1.18895	1.23982
71679	Atp5h	100.022	62.3342	45.5645	71.8854	84.1089	65.3196	1.48703	0.910038	1.25142	0.940707	0.84928	1.54982
66494	Prelid1	99.9306	60.7372	41.8061	72.5334	57.2177	39.2526	0.25248	0.170778	0.787416	0.310569	0.454223	0.844247
56473	Fads2	99.8328	90.1618	63.7649	80.6126	56.7181	65.8551	1.51198	5.62491	5.62238	6.1781	4.43229	4.21821
14555	Gpd1	99.6005	54.2094	45.6067	68.6545	93.51	52.6677	1.17212	1.32138	1.83744	1.31822	1.57316	0.984083
69047	Atp2c2	99.435	87.4573	57.8163	83.5112	90.2363	41.2269	2.40926	5.493	6.93918	3.96541	7.07478	3.61218
14470	Rabac1	99.0503	72.5587	45.2591	60.5444	45.8014	26.1192	1.16	1.08976	1.00492	0.887836	1.58449	0.940318
12215	Bsg	98.7513	53.3967	34.1432	60.0019	57.0555	53.4562	0.748182	0.59538	0.991302	0.454745	1.0557	0.53514
109154	Mlec	98.6705	66.7264	36.7081	62.0085	77.5514	64.9435	0.223407	0.613897	0.54675	0.604574	0.954557	0.74703
12359	Cat	98.6216	31.4383	31.8264	41.4575	26.7805	40.1569	0.422757	0.550614	0.603127	0.385038	0.679649	0.803877
68943	Pink1	98.5352	48.3551	35.581	46.0407	50.0318	29.9696	0.552195	0.55611	0.786659	0.265658	0.743229	0.83556
23994	Dazap2	98.0022	45.5977	32.0708	55.6759	24.799	43.4811	0.669708	0.3997	0.382234	0.348899	0.543358	0.670617
59038	Pxmp4	97.9934	52.967	41.2968	58.6371	25.6141	44.3486	2.62137	1.62918	1.53066	2.16919	1.99561	2.018
104303	Arl1	97.6058	66.1245	46.5661	81.1221	32.8958	34.8407	0.330149	0.590186	0.559766	0.510534	0.636378	0.731191
19046	Ppp1cb	97.3722	59.899	44.0078	79.8236	36.5313	64.0527	0.67214	1.07692	1.37128	0.872255	1.07569	0.939869
15081	H3f3b	97.3618	59.2002	42.1729	69.8825	28.4555	32.981	0	0.318496	0.163167	0	0	0
68342	Ndufb10	96.7122	50.2992	38.512	68.9786	68.5968	32.8576	0.459682	0.777326	0.637165	0.603138	0.505382	0.93157
20168	Rtn3	96.5965	58.2016	40.954	68.4196	41.0343	62.7755	1.45896	2.36377	3.00864	2.37183	2.92771	1.76202
19324	Rab1a	96.0454	72.3007	52.0163	94.3965	56.0665	102.29	0.978736	1.63721	2.09587	2.21463	2.00681	1.84569
18103	Nme2	95.9898	78.9744	59.7507	95.6553	28.1524	21.087	0.269245	0.811255	1.01782	0.722599	0.807307	0.803579
21371	Tbca	95.6729	50.6604	42.6634	67.3926	36.9158	40.2327	0.176204	0.416331	0.602226	0.513059	0.573203	0.496008
98932	Myl9	95.4228	72.4411	51.5604	88.1573	59.2237	47.0774	0.126289	0.153761	0.271327	0.124276	0.348374	0.276407
14618	Gjb1	94.9265	52.3896	34.8468	59.2342	54.8728	51.6851	1.64718	1.7592	1.96471	1.27967	2.98414	2.25585
121022	Mrps6	94.8944	67.704	64.19	77.5515	45.6031	49.9871	0.454269	0.63097	0.938602	0.432684	1.0853	0.519869
14797	Aes	94.8431	62.0225	44.4948	65.294	48.0335	35.6707	0.393796	0.865686	0.861404	0.290639	0.900331	0.239415
20422	Sem1	94.5952	55.2755	41.885	76.2798	112.981	59.7472	0.467008	0.631771	0.829378	0.689344	0.571781	0.993737
68453	Gpihbp1	94.3753	46.5355	47.0637	61.967	33.8794	37.7921	1.53592	0.346301	1.06447	1.00762	0.409362	0.622525
52150	Kcnk6	94.3106	93.4412	54.6153	80.6182	74.3722	77.57	0.882033	1.57288	1.72273	1.57813	1.73107	2.46186
68436	Rpl34	94.1883	61.1761	64.6932	91.7654	94.4378	116.348	1.0307	1.84902	1.59948	1.58756	1.50493	1.58021
78294	Rps27a	94.1308	66.2215	62.6235	85.6713	0.282714	0.382159	0.563394	1.20676	2.11499	3.23408	1.23881	1.59845
16005	Igfals	93.5085	118.231	69.3595	100.137	85.4692	57.8161	0.915828	2.16814	2.6182	2.25307	1.64762	2.50557
56348	Hsd17b12	93.4461	55.0453	43.6376	66.2941	23.3206	55.6299	0.789129	1.11297	1.17381	1.35173	1.1107	1.17517
387524	Znrf2	93.2286	72.6897	45.804	78.3167	63.9706	83.5472	0.62962	2.20222	2.01547	1.399	1.34284	1.20939
56078	Car5b	93.1065	54.2735	43.1263	69.4253	48.2746	69.1366	0.902767	1.62166	2.26288	1.38576	1.14434	1.46251
14228	Fkbp4	92.7591	68.8236	49.7211	75.0515	70.8357	43.6532	0.934761	1.01714	1.4858	1.99969	0.779909	0.988353
67281	Rpl37	92.5592	58.0779	53.7834	78.0508	5.622	4.88542	1.71193	2.05274	2.72345	3.13956	3.49982	3.78471
59125	Nek7	92.4683	37.9652	29.4025	54.6171	23.3322	39.0605	1.37937	1.68171	1.56767	1.81539	0.854021	1.35314
22166	Txn1	92.4358	44.7549	35.4769	56.8967	56.4627	71.1989	0.473695	0.589844	0.772238	0.646245	0.787639	0.850882
14598	Ggt1	92.2868	80.2583	39.9397	77.2754	55.9987	32.9013	1.60469	2.1994	1.68869	1.53756	1.46372	1.76635
67680	Sdhb	91.6227	56.6875	37.4162	59.2798	66.7699	44.0073	0.566873	0.844594	0.817598	0.550298	0.767171	0.652022
19052	Ppp2ca	91.4486	54.3502	34.7933	67.5588	40.2481	56.7356	0.516304	0.718303	0.841701	0.860261	0.675531	0.527915
67771	Arpc5	91.3391	52.5815	33.7724	69.0687	50.5328	54.0012	0.813248	1.05127	1.26502	0.960341	0.823655	1.75796
76113	Lpo	91.2422	38.4909	29.1433	38.908	23.4196	32.1578	1.47136	1.02129	1.37209	1.41758	0.73452	0.74935
218335	Clptm1l	91.1477	63.5242	43.1849	68.5523	44.476	55.7446	1.07786	1.80123	1.68862	1.56874	1.53174	1.92736
66292	Mrps21	91.0536	51.7588	39.5689	70.9228	51.2239	37.8667	0.338064	0.457335	0.607037	0.378039	0.469967	0.635278
11928	Atp1a1	90.6119	62.4453	42.5702	56.0726	94.6114	64.7507	0.588692	0.803435	1.11927	0.902284	0.890381	0.86784
66155	Ufc1	90.6066	56.7603	39.4207	67.6948	62.9228	50.1223	0.5209	0.320308	0.5169	0.419396	0.72414	0.806118
19143	St14	90.3796	51.4656	32.9326	58.6604	52.0226	29.6804	0.796993	1.23634	1.67419	1.21856	1.47135	0.909022
12475	Cd14	90.3354	30.0525	16.1497	29.1222	20.6815	13.7893	2.86705	3.87857	0.993505	1.41067	1.71932	0
60599	Trp53inp1	90.1888	17.8829	13.8823	20.9844	17.3696	17.8676	2.30109	0.536451	0.82448	0.516636	1.42681	1.95586
101314	Brk1	90.1354	43.5144	32.704	60.1759	41.0517	40.2578	0.616974	0.692914	0.903594	0.481128	0.586396	1.00498
68953	Chmp2a	89.6302	54.7895	40.3672	81.7643	123.607	60.9229	0.701181	0.474282	1.23918	0.414002	0.336389	0.511553
104158	Ces1d	89.4459	13.0058	20.5346	30.0288	12.7506	15.0014	1.25314	0.302097	0.501861	0.490706	0.416048	0.664328
276770	Eif5a	89.2951	62.5196	42.8458	79.9405	50.7868	61.2883	0.681147	0.569138	0.721988	0.394288	0.672777	0.682071
12176	Bnip3	89.2688	24.9976	21.5137	43.8867	8.32734	18.3142	1.82349	0.479947	0.721775	0.750802	0.603948	0.816388
19944	Rpl29	89.2641	54.3896	39.3854	81.7954	6.06819	2.19715	0.0980375	0.596816	0.407669	0.289424	0.411539	0.715242
14933	Gk	88.8792	46.977	36.7217	54.6079	29.0242	44.7525	0.645701	1.65644	1.54338	1.13001	1.46416	1.39628
59021	Rab2a	88.8758	54.0492	38.1657	66.7824	37.4247	45.6063	0.573247	0.956274	1.1133	0.763632	0.704112	0.948049
22337	Vdr	88.7476	62.6348	38.8343	64.4134	50.7681	62.1885	2.79889	3.57659	4.35907	3.66723	6.28713	3.24165
64291	Osbpl1a	88.5291	44.2132	33.551	58.2509	39.0816	39.6215	0.662054	1.09213	1.19805	1.05948	0.769956	0.904441
12859	Cox5b	88.4302	53.5263	36.0648	64.9306	19.1724	19.0237	1.16407	1.24668	1.54628	0.954591	1.57066	1.06157
18035	Nfkbia	88.0815	33.2712	23.5855	31.7603	36.5532	19.1749	2.26073	1.58189	2.26915	1.76441	2.1037	1.70621
17966	Nbr1	87.8464	63.432	42.2167	60.7966	75.9525	65.4645	1.24377	1.75681	1.6262	1.41422	2.01509	2.10965
67695	Ost4	87.7559	50.6453	36.5474	65.1639	20.0364	47.7237	2.24911	0.691504	0.708522	1.00603	0.858298	1.49169
109305	Orai1	87.1608	51.12	33.6921	50.1464	33.4537	23.5608	1.42323	2.481	2.87305	2.16191	3.92375	1.48665
12387	Ctnnb1	86.5153	60.1803	49.3225	72.3099	49.7294	51.9093	0.695693	1.12329	1.70308	1.1042	1.31887	1.44624
14433	Gapdh	86.5003	64.5758	44.0204	70.2696	0.0517175	0.209728	0.953228	1.28953	1.22074	1.54979	0.54678	0.705515
12867	Cox7c	86.4905	66.4712	45.106	66.7321	1.37852	1.74695	3.66953	2.20003	2.77437	4.10345	2.8007	2.33236
19896	Rpl10a	86.272	58.4302	44.5917	79.8446	2.27557	0.814237	3.49441	4.41626	4.42935	3.98166	2.04039	2.90719
71207	Nudt4	86.0515	71.8454	46.5481	75.7205	39.2235	53.8944	0.898656	1.52277	1.76892	1.26724	1.58339	1.3518
16149	Cd74	85.9812	66.4222	61.2006	76.5353	120.401	74.7242	0.454471	0.295583	0.684457	0.326819	0.555559	0.680131
12631	Cfl1	85.4304	66.2616	43.0085	76.0262	49.0747	48.7589	0.161946	0.219082	0.24318	0.212486	0.258977	0.262555
24068	Sra1	85.2203	49.6953	35.1246	58.6331	51.7457	54.4088	0.570593	0.729019	0.703021	1.0606	0.60831	1.15634
18708	Pik3r1	85.1967	48.5008	45.7175	54.7417	39.4135	43.6104	3.57822	3.79362	5.01529	4.29986	3.25732	2.3743
101772	Ano1	85.0775	50.0785	35.9973	53.0289	28.7362	29.3377	0.558958	1.28128	1.03334	0.875711	0.723601	0.7487
19170	Psmb1	85.0568	43.9708	29.949	60.5391	54.1436	48.0018	0.42576	0.632758	0.835348	0.678618	0.348819	0.53957
69660	Tmbim1	84.3725	51.7031	39.1314	61.7483	51.8365	58.4295	0.927576	1.23582	2.22727	1.39223	1.09564	1.19623
66144	Atp6v1f	84.3184	42.1909	30.4857	56.7824	36.6743	24.7049	0.0617013	0.0834699	0.128286	0.0607177	0.111003	0.225074
213827	Arcn1	84.2999	57.7015	37.3488	63.2772	34.8626	50.0436	0.493434	0.925235	1.04757	0.799036	0.73414	1.05567
22229	Ucp3	83.9761	25.2783	17.0807	20.5271	18.7198	9.20706	3.65685	1.97234	1.68958	1.31712	4.15656	2.10699
69029	Smdt1	83.9364	57.0653	35.5579	71.1909	79.3004	43.0692	0.584029	1.11329	0.975107	0.626966	0.700464	0.516465
67231	Tbc1d20	83.7948	49.4817	32.7703	49.5408	44.2282	34.9333	0.500008	0.926167	1.10623	0.537455	0.881085	1.01017
12858	Cox5a	82.9664	66.4597	45.7414	75.2223	45.393	51.4609	0.307213	0.540281	0.911273	0.350687	0.537953	0.627565
20014	Rpn2	82.8922	72.3269	43.4567	65.7708	63.6389	54.6988	0.171099	0.306003	0.442163	0.293937	0.344335	0.493666
110460	Acat2	82.3454	22.1253	17.3381	28.4315	13.1569	17.7387	1.31428	0.781401	0.612077	0.980295	0.68273	0.722698
13690	Eif4g2	82.2984	62.8193	47.911	81.3955	54.6471	83.3103	3.76486	3.5796	4.18462	5.59221	7.01809	30.9002
21991	Tpi1	82.2778	52.0554	38.2571	63.4407	51.6601	32.6295	0.184486	0.0831914	0.234407	0.726181	0.626921	0.299097
23922	Jtb	82.1126	50.8733	38.8305	65.7248	46.576	62.011	0.411276	1.16839	1.1829	0.768968	1.47981	1.30022
78772	Hhipl2	82.0577	33.0809	22.3769	29.2684	39.0961	25.6707	1.21932	0.724445	0.882164	0.729659	1.07705	1.04184
54127	Rps28	81.8539	45.6113	36.4685	69.042	0	0	1.25815	0.541556	1.18904	0.337661	0.411539	0.973524
103742	Mien1	81.8497	61.1109	48.6737	80.7155	52.6195	65.1543	0	0.326846	0.334889	0.237754	0.289773	0
56334	Tmed2	81.7024	48.4433	33.2172	60.618	14.4195	15.7191	1.17091	1.59533	1.60561	1.20162	1.22379	1.5051
13631	Eef2k	81.5868	48.8185	37.6248	43.8199	36.0235	35.4116	3.04787	3.84466	3.88267	3.52558	3.59377	2.62304
67003	Uqcrc2	81.3728	51.3776	33.899	68.2025	43.0013	57.9326	0.379463	0.462784	0.78896	0.526174	0.675775	0.83192
66191	Ier3ip1	81.3531	53.9633	38.2614	82.4242	37.8522	51.0917	0.645593	1.0018	1.21946	1.37026	0.948899	1.21598
218236	Fam120a	81.2982	55.6825	37.9988	58.7303	39.6129	42.8396	0.678414	1.45695	1.41907	1.21989	0.92277	1.08738
114143	Atp6v0b	80.9597	44.9482	34.7428	59.2738	43.4232	26.6186	0.710661	1.48578	1.90293	0.890059	2.24708	1.17834
74315	Rnf145	80.6083	43.5096	31.2636	49.1746	42.2556	30.9283	1.03146	2.34475	2.39114	2.00112	2.07096	1.38119
108954	Ppp1r15b	80.3703	46.6011	31.2266	59.7769	37.1063	48.7361	1.39776	0.945449	1.08614	1.75061	0.685809	1.03005
72287	Plekhf1	80.2738	38.7359	23.544	47.1521	33.449	22.5403	3.5708	2.62664	3.08569	1.95459	1.91383	2.19806
227737	Fam129b	80.2472	41.2354	29.4783	40.6013	41.3559	20.8149	0.778411	1.0761	1.69522	0.774389	0.901229	0.677055
55979	Agpat1	80.1706	63.5626	43.5965	58.3241	57.3488	43.1706	0.847365	1.40834	1.75341	1.45329	0.958225	0.853709
17775	Laptm4a	80.1132	46.3597	31.9821	58.2027	33.7242	46.0534	0.649303	0.741491	0.80357	0.904491	0.879887	1.2304
16601	Klf9	79.7511	37.2553	26.9096	39.2593	24.0668	29.0387	1.66867	1.73975	2.22123	1.46654	1.53897	1.30835
20787	Srebf1	79.6109	72.3433	62.7479	100.7	53.2842	24.3635	3.04559	4.19113	6.39202	4.24457	3.62578	1.59622
66915	Cops9	78.7532	46.3955	48.9207	71.4265	39.6096	36.4059	0.156271	0.401669	0.227438	0.15378	0.449822	0.304024
54357	Epb41l4b	78.736	57.9406	44.4005	78.3118	44.6089	76.6415	0.489001	1.73845	1.4081	1.07583	1.09103	1.09309
21402	Skp1a	78.5284	44.8343	30.8403	61.0354	33.0975	38.6257	0.33686	0.70309	0.553636	0.388317	0.484821	0.514924
224647	D17Wsu92e	78.4014	41.4702	31.3737	42.2791	43.4615	25.358	0.324557	0.556861	0.70772	0.403124	0.681209	0.474049
72931	Swi5	78.072	44.9765	29.9198	69.6656	57.7295	61.3427	0.4868	0.54536	0.59041	0.41916	0.519992	0.887875
13685	Eif4ebp1	77.9891	49.1048	36.0943	58.1094	22.1619	17.5906	0.611499	0.340629	0.872529	0.725641	0.523094	0.535787
18148	Npm1	77.7503	41.6701	29.3226	54.4913	14.0131	21.4392	0.407041	0.85547	0.982311	0.872631	0.575367	1.09593
14085	Fah	77.4918	41.6793	30.1248	44.0557	45.0549	34.0476	1.51303	1.3873	1.7034	1.05878	1.2864	1.45544
68059	Tm9sf2	77.4862	55.7465	34.8522	58.8779	32.7215	50.4136	0.430545	0.755413	0.939474	0.60856	0.73545	0.717055
114641	Rpl31	77.1676	47.2114	48.2231	61.2619	3.79568	7.69622	0.953825	1.25638	1.63522	1.48203	1.74608	1.28187
19353	Rac1	76.8224	41.5704	33.329	52.6182	23.7164	31.5641	0.895021	1.40106	1.5308	1.18902	0.935441	0.909496
65945	Clstn1	76.393	49.7285	34.6189	48.3633	42.4851	26.3849	0.396462	0.497167	0.541047	0.423019	0.454132	0.398115
16592	Fabp5	75.9483	42.5808	34.8092	44.8958	20.7834	19.2597	1.55493	1.73399	1.68928	1.28201	2.54538	1.32859
22187	Ubb	75.8972	31.9443	18.2143	36.0505	25.4077	20.3358	0.306454	0	0.530971	0	0.183775	0.372628
56738	Mocs1	75.8782	44.096	31.9583	43.4086	33.2712	28.3018	4.98883	4.58627	3.80912	4.51926	3.92979	3.53427
66046	Ndufb5	75.809	55.1211	36.1153	63.0355	81.629	59.3586	0.554584	1.18358	1.26241	0.780978	0.911712	1.24404
72674	Adipor1	75.6592	40.4702	25.9196	48.3098	28.5647	34.7148	0.328831	0.655245	0.566661	0.507248	0.527628	0.5079
56378	Arpc3	75.463	32.5438	25.2566	47.2051	32.4591	26.2912	0.250388	0.241017	0.400457	0.217966	0.404259	0.363004
66427	Cyb5b	75.3589	56.6679	39.8076	54.1158	57.387	61.9647	0.226604	0.954614	1.77437	1.24015	0.88448	0.836274
53599	Cd164	75.3133	55.7219	38.3412	61.1026	30.3736	74.6133	0.266687	0.601294	0.523678	0.62693	0.666365	0.990836
56409	Nudt3	75.2685	54.1921	39.6663	55.6758	58.3148	39.0655	0.537676	1.62713	1.86318	1.10714	1.34006	0.631103
98396	Slc41a1	75.2071	63.1339	49.2063	63.957	60.6207	56.1066	1.25174	2.81509	3.93147	2.44789	1.91248	1.9389
20525	Slc2a1	75.0929	53.6432	38.1719	58.1491	62.0279	46.5384	1.81093	2.08068	3.3646	2.66088	3.42158	2.68459
15526	Hspa9	74.9844	48.7403	34.905	59.0146	51.1981	42.4938	0.42761	0.84256	1.15965	0.960506	0.568606	0.746008
192185	Nadk	74.8549	39.4446	29.4936	42.4716	38.7166	37.5036	0.837305	0.74815	1.16417	0.615425	0.951542	0.741584
70564	Fam213a	74.8051	29.6381	24.4399	37.3566	32.3918	28.7193	0.0925111	0.26474	0.268789	0.189075	0.47369	0.354767
22319	Vamp3	74.7874	38.992	36.0833	54.506	30.9843	46.8033	0.605005	0.664995	0.770462	0.535824	0.589567	0.845992
66105	Ube2d3	74.7753	42.6818	33.521	62.0581	18.954	31.996	1.45579	2.18556	2.9811	2.58563	1.43271	2.1402
12461	Cct2	74.7669	48.8379	33.1548	62.8979	65.5392	60.6077	0.559393	0.684296	0.795996	0.585612	0.428244	0.622296
50797	Copb2	74.7054	52.5958	35.7603	62.8753	60.2073	58.9253	0.544024	0.715741	1.02545	0.858915	0.842491	1.16307
109815	Selenos	74.5289	48.8729	26.9898	66.8382	48.2016	48.0771	0.226055	0.733943	0.433447	0.771166	0.451871	0.659683
223696	Tomm22	73.9582	38.3501	29.8634	53.8095	26.898	32.9379	1.46611	0.450763	0.692785	0.131158	0.639416	0.486187
56443	Arpc1a	73.874	38.7181	30.2984	47.1126	36.9774	36.1672	0.3343	0.474855	0.492333	0.614078	0.531255	0.474233
56282	Mrpl12	73.8213	41.4729	31.14	54.8513	24.3767	20.1675	0.411801	1.11418	1.19868	1.13466	0.69146	0.751084
19175	Psmb6	73.7242	35.4631	23.7348	47.549	53.0981	31.6478	1.32461	0.537584	0.673217	1.8249	0.74139	0.859008
67510	Tvp23b	73.6609	52.5204	33.8121	63.6256	37.0028	63.2711	0.370181	0.381848	0.529143	0.54642	0.632674	0.832713
17105	Lyz2	73.6021	23.1999	31.1728	49.0066	27.6685	29.3865	0.245948	0.118829	0.194805	0.380329	0.147491	0.256334
67887	Saraf	73.3748	46.1844	24.8847	35.8351	31.2492	26.9309	0.19737	0.17598	0.226943	0.185396	0.199059	0.272715
15040	H2-T23	73.3293	38.8224	29.4671	48.0002	31.2013	13.3449	0.0210031	0.0502695	0.0419891	0.0286176	0.0339101	0.0255384
22333	Vdac1	73.3227	42.2514	35.1686	53.6126	34.0119	44.5777	0.223887	0.688055	0.85678	0.560374	0.554557	0.597726
70031	Cmtm8	73.2392	39.533	25.1691	39.2576	22.5418	37.1549	0.787438	1.87069	1.53404	1.68443	1.25107	0.747295
12330	Canx	73.1269	47.8966	32.3138	51.6841	44.5203	45.8669	0.26355	0.445666	0.671904	0.472386	0.451561	0.572249
27224	Eloa	72.9656	39.814	29.1788	52.1998	41.3131	43.3187	0.95268	1.25689	1.60814	0.788979	0.989885	1.52541
18641	Pfkl	72.8912	54.3986	37.082	52.1915	67.0451	32.6668	0.843912	1.74901	2.09151	1.55462	1.1741	1.06719
27376	Slc25a10	72.5723	37.4815	31.3401	41.9922	27.7563	20.1978	2.03903	2.41362	3.2553	1.38546	2.59111	1.53482
67914	Coq9	72.396	37.4226	27.8598	48.2195	35.7828	30.3931	0.689699	1.07476	0.686741	0.678704	0.685843	1.04032
30878	Apln	72.2546	23.4525	14.2162	25.8519	15.6312	20.7806	0.0393526	0.119782	0.143185	0.232351	0.353985	0.119625
21411	Tcf20	72.1795	47.6233	32.1227	46.9668	41.8111	42.8795	0.148937	0.253216	0.539818	0.37367	0.399906	0.305093
26901	Ss18l2	72.1199	48.7822	36.752	61.1474	53.8742	61.9009	1.79369	2.29652	1.62049	1.95421	2.53544	2.57047
101966	D8Ertd738e	71.8261	43.5037	29.7607	53.8161	46.6526	28.0973	0.135144	0.152353	0.312205	0.354639	0.405217	0.383427
68193	Rpl24	71.8241	36.1152	30.4197	54.5987	0.341838	0.23104	1.55547	1.09109	1.25769	1.41729	1.08825	1.19085
12521	Cd82	71.8074	47.7305	34.9353	57.0925	47.3827	40.9374	0.828005	1.55063	1.72262	1.35294	1.76012	0.93542
56722	Litaf	71.7468	45.3699	35.2546	43.3607	31.3351	36.9575	0.555106	0.855865	1.41581	1.02825	1.85781	1.06209
54411	Atp6ap1	71.7462	57.8173	35.9843	64.1841	38.7362	51.8283	1.37176	1.23715	1.25092	1.25516	1.48649	1.1705
12488	Cd2ap	71.6179	50.1236	36.4767	56.7431	30.1797	45.2701	0.690887	1.11351	1.3872	1.01818	0.919813	0.761692
54219	Cd320	71.5873	40.3998	26.6951	53.15	52.9892	41.379	1.45235	1.35077	1.47837	1.191	1.52416	1.72917
213053	Slc39a14	71.5713	41.3412	31.6473	41.8197	26.7481	34.9253	3.00072	3.3457	2.94714	2.92643	3.05891	2.96224
67388	Rab5if	71.2318	37.9128	28.5916	49.2287	31.2137	43.541	1.14704	1.15817	1.56687	1.24327	1.10656	1.47558
14605	Tsc22d3	71.1808	14.796	15.43	30.9652	12.2263	10.0711	0.645705	0.794381	1.63566	1.1092	0.561264	0.711271
19933	Rpl21	70.8785	44.0256	29.9389	56.7562	0.381985	0.281645	0.878588	1.09713	1.14755	0.931089	1.01322	0.90395
14423	Galnt1	70.607	38.9719	22.1117	39.4759	33.9801	36.3419	0.428402	0.599841	0.601317	0.541319	0.641763	0.516854
68045	Rtraf	70.4042	46.0034	34.2562	67.1798	27.3099	40.1022	1.0293	0.976311	1.08643	1.02453	0.595968	1.22279
64058	Perp	70.2805	51.8555	32.919	63.5471	36.3636	57.136	0.281028	0.190088	0.385106	0.377111	0.559205	0.434905
12321	Calu	70.2566	55.1957	32.4696	58.0095	47.7823	54.2628	0.282257	0.881703	1.07412	0.802973	0.969426	1.12322
22057	Tob1	70.1267	56.7145	50.4405	75.843	46.1169	69.9593	2.20794	3.43496	2.21881	2.96942	1.01511	1.7898
213573	Cracr2b	70.0533	49.4535	37.1019	49.2189	57.6028	25.3866	3.75582	5.58441	5.40526	4.32858	5.86408	4.31996
27053	Asns	69.8983	65.9377	45.0557	63.4474	29.8316	38.0997	0.545799	0.906664	0.940103	1.0347	0.827892	0.878367
22334	Vdac2	69.7874	40.2734	33.2753	57.3691	33.4243	47.2895	0.714043	0.807269	0.908435	0.843192	0.770758	1.10389
17113	M6pr	69.4441	42.1022	29.4765	49.5958	30.119	34.0299	0.400675	0.935012	1.3815	0.828004	0.636736	1.12055
70361	Lman1	69.4415	54.748	33.0072	52.5755	51.8087	56.0937	1.56213	2.022	1.75435	2.03333	1.64362	2.4261
22384	Eif4h	69.4231	46.7481	32.518	50.4992	51.2177	31.4508	0.931396	1.58268	1.81056	1.33384	1.47128	1.26142
13682	Eif4a2	69.3899	47.3466	38.2227	45.642	25.8465	33.9365	8.47722	9.30521	8.01389	9.43972	25.1283	30.6971
65114	Vps35	69.2517	40.0127	26.8049	50.8804	29.1264	42.4739	0.269377	0.313397	0.324844	0.282755	0.254157	0.397421
117198	Ivns1abp	69.2088	45.1325	33.9236	46.3027	47.0483	44.3813	2.23444	2.82359	3.29823	2.05394	3.7498	2.95914
66397	Sar1b	69.1937	37.5398	32.7548	51.5746	27.6011	45.4478	0.377048	0.55527	0.876557	0.671625	0.752743	0.783453
13056	Cyb561	68.9842	38.4194	26.1296	40.3064	19.251	23.4773	1.34306	1.07878	1.48347	1.22252	1.29872	0.85736
26443	Psma6	68.895	39.7967	24.3197	53.6388	25.0416	28.5876	0.183042	0.247621	0.292851	0.2836	0.205521	0.217831
67869	Paip2	68.7921	41.316	29.063	59.3494	36.7325	45.2087	0.63716	1.08257	1.00933	0.821075	1.70123	1.61405
227290	Aamp	68.5493	45.8396	29.8707	43.6689	62.3206	22.5833	0.546506	0.909928	0.859484	0.496425	1.23529	0.613397
26941	Slc9a3r1	68.3349	46.3128	35.194	43.7955	51.9687	29.4653	0.591934	0.784319	1.11271	0.805922	1.61439	0.77891
104776	Aldh6a1	68.2506	31.584	24.0973	38.8317	23.4492	40.8845	0.316958	0.460157	0.45273	0.38798	0.417236	0.676799
98221	Eif3m	68.2354	47.2198	34.7403	59.0899	20.0191	20.4233	0.759772	1.0711	1.15843	0.590258	0.705015	1.33226
108079	Prkaa2	68.1506	64.1234	53.561	71.5073	48.1896	75.1002	0.417283	1.41731	1.64892	1.57731	1.44987	1.07793
110379	Sec13	68.1283	45.6798	31.2714	57.1859	43.5314	41.3594	0.262115	1.04065	0.995173	0.538301	0.676581	1.17785
64297	Gprc5b	67.8874	31.2043	26.8049	40.431	35.0513	36.8876	2.5535	2.30293	3.24925	2.50598	1.67238	2.28028
67760	Slc38a2	67.3253	91.134	52.7066	94.5917	86.4494	101.711	2.42852	3.95158	5.1905	3.82703	3.24876	7.24807
16529	Kcnk5	67.27	92.5599	88.3789	106.392	78.0134	68.6917	1.61116	14.8522	15.2643	12.0913	6.98719	6.27391
19231	Ptma	67.2146	46.5624	27.9048	50.06	7.39942	8.68611	0.512899	0.725392	0.937134	0.412955	0.391461	0.396868
13681	Eif4a1	67.1165	42.2878	33.0314	57.4699	12.8812	14.1856	41.1292	25.3217	21.7574	64.433	23.9763	11.2927
66154	Tmem14c	67.0836	41.4339	31.4645	54.9451	28.7697	34.9347	0.431978	0.600616	0.482338	0.873799	0.647623	0.350171
12313	Calm1	66.841	39.7967	28.6059	54.2848	32.2147	40.4358	1.01572	0.887421	1.34189	1.04117	0.939041	1.00347
12266	C3	66.8058	13.6871	20.0876	22.0618	21.9657	25.6118	0.0815233	0.0505474	0.0823954	0.0401118	0.052962	0.0826057
17999	Nedd4	66.6897	47.6288	39.856	53.1669	39.9045	49.1468	1.04087	1.4048	2.11637	1.42633	1.51672	1.25774
28106	Mydgf	66.5577	44.5419	25.4633	41.5786	52.54	31.2722	0.219621	0.607715	0.325172	0.43224	0.466946	0.412705
229663	Csde1	66.4635	37.886	28.4224	48.2342	26.7295	30.1534	0.639885	0.933361	1.10566	0.796743	0.715247	0.878622
17991	Ndufa2	66.4375	41.6044	32.9738	40.4924	64.5173	19.0232	0.156195	0.158477	0.541256	0.768527	0.0468338	0.569769
58875	Hibadh	66.2944	37.6953	27.923	47.3723	24.3174	47.7686	0.32698	0.57561	0.782494	0.495027	0.527919	0.528415
59079	Erbin	66.1226	51.2433	38.3037	57.8127	38.3146	50.6953	1.11764	1.79252	1.77503	1.61922	1.47681	1.76616
20501	Slc16a1	66.0231	61.836	43.0426	73.6257	43.1382	49.6834	0.403048	1.63574	1.76329	1.14029	0.997015	1.33751
57266	Cxcl14	65.9563	30.9044	19.087	34.8151	22.9525	25.3303	1.06117	1.23458	1.13994	0.313277	0.57273	1.52257
66087	Emc3	65.8924	40.1575	26.03	43.9629	36.4324	45.6688	0.349002	0.466231	0.713534	0.53233	0.742981	0.80629
29864	Rnf11	65.401	36.7218	25.9748	48.1555	24.0636	35.1414	0.253519	0.295107	0.355488	0.168252	0.222742	0.358444
74147	Ehhadh	65.3659	40.7346	29.2011	45.7649	29.7397	37.9943	0.257662	0.719383	0.417936	0.679742	0.368207	0.733254
14960	H2-Aa	65.365	43.7626	43.6857	56.1773	53.5195	56.457	0.211446	0.405232	0.70829	0.485509	0.528335	0.857014
12540	Cdc42	65.3163	37.4845	29.5229	48.6648	30.2026	49.5055	0.638773	0.934067	1.21807	0.941068	0.841405	0.983227
58810	Akr1a1	65.2294	40.0819	26.5999	50.46	35.5356	37.9358	0.866778	0.538009	0.855143	0.782716	0.892818	0.867953
56463	Snd1	65.1966	54.6458	34.7756	42.6461	50.8768	33.1163	0.549783	1.59805	1.80461	1.6369	1.53397	1.28839
12450	Ccng1	65.1932	46.3743	30.3223	60.6221	36.7876	63.0745	0.318267	0.107638	0.592795	0.156596	0.262431	0.290243
18406	Orm2	65.1754	6.2012	2.59929	9.84191	7.89688	9.12072	0.0973716	0.0329312	0	0	0	0
69019	Spcs1	65.0113	42.2739	29.6406	55.8132	20.8495	32.8014	0.430058	0.290893	0.745129	0	0	0.522921
20250	Scd2	64.9939	103.517	81.8535	87.9943	173.588	188.131	0.584091	2.70913	4.29671	4.38475	2.17167	2.21181
67739	Slc48a1	64.927	39.4528	27.8618	39.3779	29.4316	31.1944	1.20881	0.786196	1.44193	0.892156	1.26858	0.932779
68137	Kdelr1	64.8894	42.8041	28.7595	45.6226	33.383	46.1885	0.441179	1.10041	0.83606	0.678353	0.884647	0.854958
353187	Nr1d2	64.7678	36.0431	27.6258	41.9546	18.2932	21.1774	1.91814	2.65583	2.50111	1.82	1.59803	1.53401
105245	Txndc5	64.5904	38.5769	24.9729	43.5397	46.647	45.205	0.401512	0.859443	1.20817	1.0603	1.31667	1.46463
110172	Slc35b1	64.4535	54.4957	29.5629	55.715	31.239	46.7006	0.209067	1.00561	0.643972	0.845794	0.529355	0.903861
11843	Arf4	64.4455	50.1298	33.3666	58.5685	46.0352	74.2128	0.599023	1.08732	1.32691	0.835709	1.10495	1.29078
94181	Nans	64.399	31.4198	21.8166	38.2824	34.2987	24.6036	0.839788	0.742816	1.15508	0.839115	0.697301	1.08396
67044	Higd2a	64.193	41.1426	24.0678	47.6361	25.1167	30.1981	0	0.288013	0	0.419012	0	0
11972	Atp6v0d1	64.1496	42.6894	28.5886	52.6058	31.9621	32.5977	0.490916	0.773345	0.862885	0.553011	0.883181	0.754006
13014	Cstb	64.08	30.8771	28.5922	47.4521	24.2904	35.9617	0	0.129381	0.0331414	0.0941146	0.0573531	0.116291
66945	Sdha	64.08	39.3758	30.4932	46.3169	45.1389	43.1835	0.647321	0.816626	1.04145	1.03134	0.646979	0.94327
20384	Srsf5	64.0748	49.455	42.6778	54.2287	46.1441	33.3274	21.4427	21.5929	18.9378	16.3591	20.0587	21.5809
83997	Slmap	64.0214	41.5544	27.785	45.0404	36.6285	46.4101	1.76968	2.0151	2.71465	1.71595	2.08125	1.99967
66588	Cmpk1	63.8224	40.4774	28.7509	49.231	26.3797	31.6256	0.266058	0.504601	0.719489	0.410693	0.472394	0.653361
16534	Kcnn4	63.7947	27.974	21.3113	33.622	43.1495	16.7417	1.22656	1.35697	2.85997	1.56502	0.629577	1.01113
22627	Ywhae	63.7015	43.2559	28.5501	59.5701	32.8764	55.3371	0.614328	1.09113	1.3439	1.17617	0.962356	0.833368
228875	Slc35c2	63.6216	41.296	24.2723	39.6714	32.7967	16.8108	1.55679	2.02066	1.8128	1.31115	1.96809	1.3984
69010	Anapc13	63.56	46.6284	36.2702	67.2144	70.7323	50.3696	0.15402	0.300963	0.320231	0.218927	0.318139	0.228895
15384	Hnrnpab	63.5465	40.8138	29.3395	44.8149	46.4326	39.3305	1.27063	0.90353	1.29833	1.05801	0.918273	1.03
14815	Nr3c1	63.0022	63.0601	43.3759	69.7333	46.6185	63.0793	2.09326	4.61457	5.06524	4.30529	2.85187	3.5292
106529	Tecr	62.9553	48.2074	29.9213	42.3502	40.1093	39.2191	0.235444	0.722774	0.981139	0.665368	0.858011	0.521184
230257	Ptbp3	62.8887	40.9167	30.3914	45.0969	24.7079	46.1589	0.579348	0.828249	1.01709	0.796719	0.754032	0.820004
67673	Elob	62.8658	42.819	27.8569	52.8104	28.2418	31.6949	0.78565	0.277261	0.603679	0.705897	0.409687	0.62302
19244	Ptp4a2	62.8049	36.1736	26.2628	45.5322	24.5638	34.8905	0.655461	0.766706	1.23984	0.795353	0.85411	1.00673
226646	Ndufs2	62.7187	34.6262	23.3711	42.8369	38.5988	26.9006	0.419528	0.308809	0.414752	0.327844	0.266383	0.255059
66277	Klf15	62.5605	31.5886	22.8008	34.5618	23.9579	14.3464	4.82414	4.13208	4.84046	4.73484	4.58491	4.50275
215449	Rap1b	62.5438	41.1335	30.6053	64.1685	28.0799	62.1998	0.639958	0.978405	1.27893	1.25951	0.922629	1.04996
192120	Bspry	62.3814	28.3327	20.8899	33.3765	31.5515	18.4346	0.88157	0.908919	1.60751	0.791714	1.16511	1.44658
68465	Adipor2	62.3596	33.6171	25.7194	35.8023	24.0996	25.9319	0.548254	0.628947	0.737137	0.584833	0.862714	0.831967
228983	Osbpl2	62.2812	28.2837	22.6672	36.8511	31.08	30.4635	0.543204	0.976919	1.31764	0.867849	0.818207	0.889732
100503670	Rpl5	62.1763	37.561	31.5988	56.6575	2.45252	3.4188	1.47974	2.82687	2.93802	3.38457	17.5796	4.5711
235574	Atp2c1	62.1101	50.9696	32.0614	47.726	49.9233	59.3903	0.481879	0.946981	0.891658	0.755033	1.24147	1.05951
68066	Slc25a39	62.0609	43.6084	27.1692	44.3213	46.792	29.9466	0.537056	0.39121	0.186103	0.406534	0.297289	0.251163
192657	Ell2	61.6886	44.4241	34.0276	56.4785	40.4325	65.3962	1.25331	2.41982	2.58927	2.3833	1.84576	1.91747
235542	Ppp2r3a	61.682	41.2821	32.4984	44.8058	35.5571	49.7964	1.17342	1.95975	2.2346	1.62974	2.05347	2.01147
67511	Tmed9	61.6491	47.0472	26.8421	42.6237	41.4587	26.6915	0	0.354083	0.432565	0.634011	0.555398	0.636515
66414	Ndufa12	61.634	38.4227	20.242	42.0939	19.17	39.4288	0.132784	0.383756	0.340913	0.237576	0.278698	0.183473
217869	Eif5	61.6336	41.4156	30.1589	54.3386	45.0527	51.9993	2.25533	1.92257	2.22682	2.12817	1.92682	2.85503
59022	Edf1	61.3266	39.1335	22.8551	43.8384	43.9467	12.8972	0.147028	0.397802	0.534964	0.470224	0.94783	0.491635
18534	Pck1	61.3061	11.0374	18.7207	16.6955	17.4676	10.8942	0.277457	0.0938364	0.33651	0.182022	1.27562	1.18079
74349	Fam160a2	61.2909	63.1433	54.2833	52.7211	39.7411	36.099	15.2687	21.3548	23.5113	18.6749	8.93091	17.6515
18245	Oaz1	61.2652	33.6395	24.0606	42.202	1.94504	4.82022	0.663328	1.23386	1.1493	0.652754	1.39225	0.403281
15387	Hnrnpk	61.2406	39.2672	28.5853	46.6716	20.1002	24.9781	1.59144	2.23818	2.11854	1.93821	1.0961	1.78182
68565	Mrps18a	61.2235	34.9475	24.9929	46.5816	39.4906	27.0539	0.704309	0.850344	0.858149	0.648367	0.944637	1.00373
14859	Gsta3	61.2231	6.77545	8.58055	9.77833	6.34333	10.2311	1.4407	0.27256	0.464809	0.222709	0.215163	0.570508
110611	Hdlbp	61.0696	66.9437	43.8477	66.9343	69.7366	71.4975	0.614911	1.48432	1.4977	1.20828	1.48325	1.40461
65962	Slc9a3r2	60.936	33.0203	25.9887	38.0826	42.884	23.6322	0.942592	1.90276	2.09759	1.76817	1.25416	0.93123
69227	Selenot	60.6905	38.1981	27.117	46.8767	21.6538	37.3178	0.232185	0.431889	0.392232	0.323685	0.440917	0.552879
15257	Hipk1	60.3559	48.2909	33.336	44.8295	39.5086	50.8557	1.00319	1.40933	1.43475	0.85577	1.42212	1.47966
68196	Hsbp1	60.245	30.2628	24.1	43.0467	34.866	42.8212	0.120053	0.135341	0.388281	0.354419	0.359969	0.389271
68151	Wls	60.2254	46.2493	29.0262	47.8633	19.4399	39.9869	0.91819	1.26627	1.04774	1.2412	0.87902	0.984618
97820	4833439L19Rik	60.0647	37.4282	27.1889	44.4362	24.2424	38.4638	0.269652	0.934768	1.02007	0.718666	0.923069	0.84702
26451	Rpl27a	59.9838	43.4769	29.5907	48.8661	11.341	11.8504	1.5665	2.3311	1.6285	1.47987	2.63033	2.36191
15108	Hsd17b10	59.906	26.0558	20.7589	34.1442	36.0944	35.4737	0.23731	0.214023	0.301524	0.155684	0.332057	0.288553
81535	Sgpp1	59.8074	26.0837	17.58	33.2042	17.9327	30.6083	0.413903	0.274875	0.503301	0.399899	0.365546	0.439225
19744	Rheb	59.8009	37.4661	27.7182	47.7459	40.2362	48.3728	0.909648	1.73567	1.81249	1.76691	1.80951	1.36195
20229	Sat1	59.7639	31.7524	26.5868	41.3268	28.9984	20.254	4.11085	4.70562	4.09821	2.30272	5.8027	5.22921
11951	Atp5g1	59.7523	39.6123	28.2256	50.6087	0.623947	1.80733	0.444887	0.730814	0.836894	0.625422	1.02905	0.463674
68028	Rpl22l1	59.2344	60.374	51.831	66.5412	43.4696	26.3105	0.905385	0.489925	1.09808	0.890952	0.651532	1.87151
17995	Ndufv1	59.2132	33.648	23.5772	33.3982	50.8579	21.6583	1.13422	2.0858	1.83007	0.97662	1.6154	1.59462
246747	Adig	59.201	39.2153	36.4311	52.8333	27.9117	20.8507	0.677256	0.616671	0.90264	0.768992	0.812277	0.855171
26444	Psma7	59.1971	33.5688	27.426	49.4755	38.2713	32.5388	0.601947	0.562268	0.844292	0.620558	0.979795	1.18502
52830	Pnrc2	59.1301	41.0026	32.6575	57.0557	25.357	38.6638	3.82462	2.50076	2.73901	3.6382	1.83485	1.39515
30960	Vapa	59.1297	39.2519	29.9049	38.5596	36.5421	43.3487	0.498168	0.671185	1.18173	0.860885	0.762643	0.714082
217615	NA	59.1085	37.7443	24.6023	40.1232	47.1948	44.2328	0.699421	1.35386	1.47213	1.21056	1.52937	1.42197
67568	Mrfap1	59.0472	34.9607	24.5481	37.9324	19.2237	22.3284	0.502013	0.339563	0.17396	0.49401	0.602096	0.610414
625249	Gpx4	58.9577	26.1121	22.5287	36.0025	7.16196	6.54504	0.317078	0.304777	0.335409	0.0656891	0.450346	0.304378
75985	Rab30	58.9426	21.632	20.2467	20.1364	9.80141	13.8489	0.41995	0.519524	0.580179	0.600852	0.608882	0.361137
17347	Mknk2	58.8248	30.2339	27.8037	29.6495	39.1811	21.4268	1.41891	2.07167	2.8482	2.48608	1.68104	1.64114
57436	Gabarapl1	58.7964	33.4207	21.8874	30.2185	26.2698	24.2437	0.54312	0.734737	0.54033	0.224129	0.609373	0.979945
83409	Lamtor2	58.5597	40.9932	31.5016	48.4792	21.5163	25.0912	1.5512	1.19396	1.20481	1.68439	1.82838	1.23576
76308	Rab1b	58.4972	31.6257	20.9529	29.8894	33.857	22.3132	0.151785	0.293337	0.368181	0.341407	0.377095	0.448218
67075	Magt1	58.4192	42.1024	24.2983	43.2059	31.7608	44.1183	0.148035	0.280368	0.405823	0.278401	0.394551	0.384001
27061	Bcap31	58.3015	32.6555	20.0755	39.3641	31.5433	37.2344	0.290243	0.375321	0.508799	0.214212	0.478647	0.384056
27058	Srp9	58.2809	33.5113	25.5749	40.8872	31.6612	25.9954	0.369266	0.666061	0.732214	0.504693	0.639721	0.748337
11637	Ak2	58.2421	42.5407	27.1587	45.3152	40.6742	25.7208	0.579672	0.93122	1.03783	0.89526	1.13942	0.969158
68135	Eif3h	58.2049	38.5883	28.6159	48.7992	35.7235	40.8798	0.174429	0.331479	0.505426	0.395608	0.268976	0.337329
108705	Pttg1ip	58.164	31.07	20.3941	33.3363	29.0264	30.3001	0.166598	0.37958	0.513498	0.362399	0.625728	0.639703
67273	Ndufa10	58.1592	29.378	21.0411	34.4442	33.4691	30.2334	0.169025	0.273859	0.393655	0.255298	0.261654	0.253319
68202	Ndufa5	58.0695	22.1733	19.3111	38.0191	63.749	53.5259	0.48749	0.25761	0.269228	0.389772	0.0639492	0.351948
224088	Atp13a3	58.0569	41.825	25.7579	39.8478	28.4856	39.7074	0.716711	1.43405	1.50315	1.05977	1.34115	1.08136
57296	Psmd8	58.0459	38.3401	25.5179	41.659	42.2758	51.0425	0.629207	0.689063	0.934439	0.796084	0.862455	0.655777
52428	Rhpn2	57.5495	38.1908	29.2895	40.019	38.8534	24.9068	0.467882	0.732054	1.19061	0.851086	0.582417	0.784411
12476	Cd151	57.5192	33.311	25.8203	42.215	31.4169	26.7438	0.552931	0.457117	0.596103	0.181372	0.405268	0.448218
66552	Sppl2a	57.4049	36.9162	24.0268	39.0926	25.5187	40.4491	0.39175	0.61907	0.687164	0.518555	0.690223	0.644957
217379	Ubxn2a	57.3444	34.1063	24.3631	41.0157	21.9365	34.439	0.606915	0.698603	0.966694	0.571045	0.431001	0.802702
22273	Uqcrc1	57.341	38.1006	25.1076	43.0102	36.7691	18.8517	0.432868	0.516241	0.742103	0.605322	0.505504	0.623295
68652	Tab2	57.331	33.0671	24.8934	35.1086	32.4271	43.3445	0.784852	1.48494	1.79249	1.5062	1.21434	1.16489
12238	Commd3	57.2597	32.3911	23.6987	46.4033	25.38	38.1062	0.990018	1.67413	1.21632	0.531401	1.02548	1.64154
17939	Naga	57.2584	32.3587	23.4705	35.9783	37.7185	18.3851	0.698456	1.07813	1.06122	0.934052	0.98806	1.35013
20665	Sox10	57.2517	30.1872	28.5382	32.2868	29.2013	15.9808	2.72625	4.04418	5.55752	3.03433	3.31486	3.36066
20224	Sar1a	57.2198	43.6004	31.5119	46.1098	61.7885	43.5902	0.783884	1.05203	1.29781	0.844853	1.00732	1.45242
66375	Dhrs7	57.1871	46.7124	30.6851	48.1944	35.3028	29.8354	0.13719	0.245246	0.325987	0.212147	0.223305	0.285966
20813	Srp14	57.1596	40.8723	33.2761	60.2661	50.437	50.0416	0.50595	0.627416	1.09578	0.663846	0.657387	0.922802
110208	Pgd	57.1412	33.9811	32.1236	38.0768	44.2161	46.7667	0.311701	1.03008	2.10778	1.25322	0.672917	0.898788
29817	Igfbp7	57.0101	43.5979	28.0114	41.448	31.828	46.1705	0.208353	0.512199	0.820589	0.548955	0.373493	0.419514
67166	Arl8b	56.9738	34.007	24.8122	37.9408	24.3101	42.3802	0.629169	0.848832	1.0439	0.821033	0.885839	0.831552
93687	Csnk1a1	56.9493	32.6634	25.2275	42.4677	23.6521	31.5306	2.68392	3.0577	3.62176	2.9672	2.5945	3.22317
52588	Tspan14	56.9151	43.983	32.3939	44.3516	37.3731	40.5189	1.27376	2.24069	2.75346	2.37519	2.2086	1.47556
216549	Aftph	56.9111	34.0687	26.0986	40.6175	44.769	40.2806	0.593812	0.859978	1.25853	0.909252	0.864388	1.02163
21672	Prdx2	56.8885	41.6788	28.9781	52.6201	29.7029	31.3114	0.400675	0.487832	0.333225	0.512574	0.384444	0.341036
19166	Psma2	56.8713	31.7337	25.9929	47.1069	34.1865	36.8145	0.528253	0.562577	0.642632	0.652555	0.465066	0.724318
13036	Ctsh	56.8376	33.0682	26.7475	43.9629	38.8515	47.0726	0.261932	0.488302	0.568947	0.333197	0.877326	0.854489
73024	Emc7	56.8061	27.7596	20.644	38.1356	24.3223	26.7802	0.204862	0.200156	0.228745	0.268795	0.156977	0.401325
18002	Nedd8	56.7933	46.6781	23.9134	47.663	36.1143	39.3494	0.271315	0.164201	0.371121	0.463719	0.274026	0.503532
56357	Ivd	56.6753	27.696	24.5925	28.8686	30.2441	19.657	1.00048	1.30801	1.69983	1.06535	1.52231	1.39809
27054	Sec23b	56.564	32.0032	23.3278	43.4236	26.0641	39.3402	0.616702	0.737591	0.829336	1.35441	0.678421	1.023
66048	Emc6	56.5125	30.325	21.9491	40.8467	19.9889	39.9838	0	0	0	0	0	0
53421	Sec61a1	56.4502	42.7607	24.4588	37.8715	39.0188	38.269	0.420332	1.17071	1.2038	1.11924	1.38636	1.50322
216705	Clint1	56.3912	45.0919	30.9642	43.9389	43.4646	46.1283	3.06172	4.71334	5.73873	4.80837	3.97639	4.06323
67125	Tspan31	56.3562	38.9114	23.5853	41.47	34.2973	43.5146	0.362408	0.612836	0.53373	0.445789	0.271662	0.771162
21813	Tgfbr2	56.3171	50.2318	34.7633	55.5519	59.7561	48.4587	0.901381	1.708	2.90125	1.81232	1.63096	1.38564
12389	Cav1	56.2323	43.1135	34.8355	46.8015	25.7525	40.4239	0.344313	0.427876	0.828255	0.567334	0.47298	0.618256
56530	Cnpy2	56.1993	26.2576	21.145	34.9547	31.4955	28.6913	0.382841	0.282496	0.373871	0.205493	0.480037	0.380871
83796	Smarcd2	56.1668	25.5507	18.9957	32.1716	20.63	19.9581	2.12512	1.90398	2.23506	1.77939	2.01221	1.47334
66052	Sdhc	56.0279	29.3113	20.9698	38.982	29.3334	26.2126	0.197381	0.323007	0.324337	0.494985	0.278733	0.371617
70152	Mettl7a1	55.9186	28.6769	22.6803	35.3396	21.2035	19.0705	0.185887	0.312308	0.218178	0.324541	0.276884	0.269773
19899	Rpl18	55.7819	33.2704	26.5807	38.6444	22.1523	10.4303	1.42595	1.46774	1.35348	0.854132	0.817937	0.829236
57439	Tmem183a	55.7754	29.9477	21.4902	39.8224	25.0444	27.729	0.706019	1.39114	1.14881	0.785386	1.11062	1.48055
19934	Rpl22	55.6991	39.3876	33.1593	52.9299	47.7168	31.036	0.577824	1.05039	1.15133	0.923996	0.877106	0.812376
70155	Ogfrl1	55.6927	53.8668	37.3426	61.6718	60.343	91.943	1.49592	1.96503	2.51298	1.28006	1.67064	3.55878
15929	Idh3g	55.6393	31.996	21.4637	33.481	22.7283	33.1197	0.508867	0.489822	0.651084	0.616314	0.715949	0.999516
65963	Tmem176b	55.599	38.8851	23.7394	40.957	40.1762	40.2718	0.796403	1.07738	1.2013	0.898959	0.941131	0.797483
67184	Ndufa13	55.3669	34.7255	24.5195	42.1847	49.2463	28.386	0.289764	0.208247	0.24475	0.356431	0.521299	0.506479
17880	Myh11	55.216	52.146	43.7367	46.0799	53.9349	31.0551	0.335572	0.543975	0.736299	0.518108	0.698256	0.541699
66168	Grina	55.1734	30.7731	27.3581	32.0214	21.2046	24.4627	0.645548	0.998059	0.671095	0.726008	1.38258	0.672808
106957	Slc39a6	55.1032	34.3946	21.6859	38.9516	19.2925	28.894	0.720839	0.36133	0.633393	0.506677	0.690867	0.751279
66085	Eif3f	54.9629	37.5825	29.3997	45.4093	40.1479	47.3648	0.321792	0.725539	0.914375	1.07665	0.630379	0.860812
110826	Etfb	54.9465	23.265	19.436	33.0041	29.0135	10.0651	0.120765	0.258672	0.317348	0.26739	0.205192	0.562895
11421	Ace	54.9306	8.20354	4.94686	10.1818	5.12186	8.1895	0.779864	0.0678964	0.168567	0.151967	0.143542	0.206552
69742	Tm2d2	54.917	30.213	20.2684	39.8834	22.9514	23.8974	0.0827919	0.112001	0.15301	0.108629	0.182046	0.503347
66143	Eef1e1	54.8858	36.1607	32.3575	55.9148	23.8154	47.7934	0.331417	0.59297	0.903935	0.746951	0.621879	0.81896
66508	Lamtor1	54.8269	30.0949	24.2387	37.4673	27.2032	16.7987	0.529085	0.679962	0.797534	0.780976	0.523516	0.868498
56382	Rab9	54.7967	28.6272	24.4843	38.0531	14.2663	28.0601	0.6766	0.622576	0.906152	0.719799	0.453265	0.763407
73836	Slc35b2	54.7761	32.1879	24.1673	38.1652	29.1528	30.2097	3.62408	1.96107	2.17678	2.25866	1.37642	1.76266
66448	Mrpl20	54.7111	31.1015	22.6564	44.4839	23.9671	27.6008	0.227143	0.633767	0.659203	0.307343	0.612962	0.552382
68052	Rps13	54.6567	31.6389	25.9459	48.39	0.102748	0.208335	1.13878	1.67648	1.43919	1.97758	0.964105	1.14033
20524	Slc25a17	54.6408	33.5041	21.214	35.8719	31.746	40.8424	0.183072	0.625669	0.46188	0.48673	0.939912	0.617039
94192	C1galt1	54.6059	30.8501	19.7883	35.7211	21.3937	25.8295	0.906994	1.50553	1.37098	1.27212	1.98495	1.15355
67811	Poldip2	54.5793	29.0748	23.4416	40.408	30.5405	30.9235	0.459846	0.736131	0.711754	0.362012	0.827284	0.708246
73132	Slc25a16	54.5745	31.2749	21.1933	35.4878	20.8804	29.8289	0.151507	0.475507	0.338106	0.131201	0.439743	0.515823
56700	Glmp	54.5617	34.1804	25.7717	36.6757	23.7595	21.6381	0.936265	0.759952	0.540732	0.92134	1.23522	1.13844
20619	Snap23	54.5552	44.0854	33.8878	57.6263	23.4927	38.1076	0.954413	2.21985	2.72996	1.90723	2.70357	2.46861
20393	Sgk1	54.5462	29.1148	10.5575	19.4404	8.74537	7.31975	0.0593	0.0370253	0.0304282	0.0415216	0.0526578	0.0318925
218490	Btf3	54.5095	31.6916	20.0769	40.9333	8.01791	15.1457	0.496553	0.978404	1.18203	0.701088	0.621441	1.2863
59005	Trappc2l	54.3565	31.0445	23.1601	39.5451	30.6941	26.7461	0.615835	1.04138	0.946972	0.757522	0.877099	0.748813
216150	Cdc34	54.2158	26.1252	22.9895	39.1111	23.9564	16.2329	0.444527	0.760542	1.06922	0.977808	0.72132	0.922054
66882	Bzw1	54.1964	37.857	27.7377	50.516	22.339	35.021	0.352972	0.444572	0.413336	0.503051	0.649611	0.399591
19737	Rgs5	54.1214	36.1088	31.2836	45.5505	17.7851	30.2296	0.0937993	0.0927291	0.163769	0.0710031	0.162259	0.166694
19345	Rab5c	54.024	28.7652	23.2027	34.7133	21.7418	19.1429	0.249127	0.361681	0.477966	0.406599	0.353451	0.421135
17988	Ndrg1	54.0017	91.4728	50.5257	82.673	100.459	92.0657	0.989673	6.4964	7.72279	3.23894	3.8869	4.75424
17210	Mcl1	53.8713	38.541	31.2198	45.2937	31.5291	36.2611	7.05668	6.75447	6.82843	8.51645	7.58523	6.31391
66181	Nop10	53.8446	38.7857	21.5663	49.2015	13.1046	31.4603	0.551356	0	0	0	0	0.670412
13382	Dld	53.8281	34.7998	25.5445	43.3796	31.9399	43.9557	0.183055	0.381363	0.535376	0.360274	0.434709	0.480779
57912	Cdc42se1	53.7841	29.6438	22.2281	32.1369	28.7476	23.8746	0.995338	1.23733	1.54743	1.37655	1.45189	0.915876
11886	Asah1	53.7693	43.06	27.4866	46.9005	33.1749	48.1064	0.374166	0.995662	0.824966	0.764725	0.843277	0.909921
52469	Coa3	53.7273	34.1536	28.0824	42.6149	28.2323	31.6812	0.496221	1.67823	0.343906	0	0	0.603371
20732	Spint1	53.6104	27.2153	20.9615	29.3569	24.3595	25.6999	0.500322	0.587782	0.583997	0.466434	0.465843	0.448264
103963	Rpn1	53.4207	44.9039	24.5021	37.5095	47.2246	45.271	0.180223	0.477456	0.465787	0.421207	0.490848	0.529587
30934	Tor1b	53.3746	52.4419	36.4709	53.8749	52.7975	45.7534	3.09229	7.81459	6.6377	4.73355	5.07382	5.58781
108682	Gpt2	53.3115	37.5633	30.8122	49.3856	41.0938	34.5348	1.17494	1.99272	2.16843	1.83709	1.92849	1.3387
29876	Clic4	53.2387	34.6366	25.5771	43.3928	24.216	23.4311	0.31593	0.441745	0.776965	0.475621	0.412848	0.444352
74617	Scpep1	53.187	39.3	24.0784	35.9334	37.491	39.2569	0.0747621	0.336137	0.170681	0.225038	0.456247	0.26737
67427	Rps20	53.0895	39.3794	34.0562	47.7852	11.9669	19.4844	1.03545	0.280153	0.645858	0.407578	0.869319	0
67068	Dynlrb1	53.0646	36.0661	22.6419	46.8081	42.0202	74.94	0.131723	0.445489	0.386229	0.339014	0.358501	0.665305
224904	2410015M20Rik	52.974	28.8966	22.0874	43.3852	25.4141	25.3496	0.165195	0.391085	0.515198	0	0.297194	0.200866
66047	Mrpl54	52.9696	35.5315	23.0774	36.7688	27.8108	16.8368	0	0.540024	0.19366	0.157129	0.239385	0.388308
16412	Itgb1	52.9047	38.602	29.5019	43.8942	35.7076	44.329	0.236539	0.509987	0.66598	0.648842	0.43973	0.589612
67702	Rnf149	52.8473	26.7827	17.7619	29.9406	23.9673	18.3044	0.748576	0.942457	0.912635	0.962475	1.39915	0.830491
24056	Sh3bp5	52.7448	77.8758	57.7893	73.4436	65.0817	52.1163	2.05288	6.26583	5.38126	4.2978	4.70842	4.33039
15191	Hdgf	52.6988	35.257	26.506	40.4917	41.0799	34.4499	0.818941	0.611636	1.13513	0.570836	0.624112	0.746833
66536	Nipsnap3b	52.6514	32.2549	19.5207	38.5852	21.3061	34.5607	0.269285	0.435125	0.279942	0.191383	0.233257	0.52753
14778	Gpx3	52.6445	12.3682	17.9479	24.187	30.2439	41.2615	0.214743	0.0435758	0.104179	0.0633958	0.180288	0.20889
57896	Krcc1	52.638	30.0528	20.2854	39.3164	22.1695	31.3423	0.968235	1.1982	1.18956	0.844527	0.857754	1.4315
67976	Trabd	52.6194	27.4636	18.482	31.6018	42.1039	16.4151	1.21729	1.99669	1.90874	1.84174	2.10783	2.46073
21454	Tcp1	52.6087	31.3983	22.3207	41.9749	38.149	35.6502	0.412988	0.428331	0.686931	0.352217	0.544855	0.669554
68576	Lamtor5	52.6005	30.0446	23.1387	38.5339	11.8288	25.4058	0.773271	0.523044	0.443161	0.614609	0.445882	0.759429
57320	Park7	52.4356	33.3415	21.3884	40.0706	52.008	24.6694	0.228061	0.352597	0.47041	0.352668	0.338654	0.290512
68133	Gcsh	52.3982	37.2699	23.7416	49.7587	27.7187	29.099	0.13804	0.526272	0.404418	0.629802	0.564411	0.53406
69276	Sec62	52.3747	31.9278	22.4441	36.7821	30.9204	29.9434	0.755662	0.957926	1.12982	0.878818	0.849273	1.1887
232910	Ap2s1	52.2213	38.0566	22.2978	40.411	59.6268	16.1201	0.269723	0.390946	0.792233	0.61932	0.593075	0.624694
381629	Atraid	52.2181	26.423	20.7193	30.5961	30.1191	31.1814	0.360024	0.365283	0.374272	0.202449	0.740229	0.750455
11845	Arf6	52.1464	31.2022	24.9002	36.6828	30.4003	36.4966	0	0	0	0	0	0
230075	Ndufb6	52.0768	39.4625	30.1218	39.4946	32.2862	19.0442	0.236903	0.213656	0.317425	0.326377	0.274662	0.326466
56418	Ykt6	52.034	34.28	25.1244	43.9775	34.4836	33.6299	0.824867	0.969541	1.34015	0.838331	0.95688	1.43048
13194	Ddb1	51.9726	43.3299	28.6203	39.4331	38.4152	34.9326	0.49007	0.558291	0.7061	0.425148	0.715381	0.776228
14683	Gnas	51.9616	37.1843	24.9606	41.0783	31.6415	34.0381	0.225381	0.291783	0.343473	0.338644	0.347339	0.403705
235339	Dlat	51.8947	43.6231	34.5252	46.1274	41.2445	54.1972	1.29629	3.31287	2.95368	2.5693	2.60343	2.54274
66092	Ghitm	51.8583	28.107	23.2538	39.4485	23.8639	25.6197	0.120383	0.281294	0.356479	0.204619	0.249388	0.425824
66108	Ndufa9	51.8216	27.329	20.4262	31.9802	24.6388	20.6479	0.164068	0.262308	0.330786	0.220163	0.26237	0.338539
19172	Psmb4	51.7973	30.346	18.8913	30.904	33.2631	21.6552	0.614368	0.571396	0.505623	0.151144	0.598692	0.0933788
56018	Stard10	51.7959	38.8696	24.7053	41.7567	46.5659	19.949	0.149126	0.29	0.63626	0.343942	0.4164	0.215326
67472	Mtfr1	51.7485	26.8365	22.2312	38.5921	19.6482	24.5515	0.492611	0.801413	0.776988	0.752211	1.07213	0.826182
19684	Rdx	51.6922	32.1171	25.6686	43.8148	32.2772	30.3903	0.491735	0.750752	0.907981	0.715476	0.610833	0.738855
16004	Igf2r	51.685	43.6388	30.4177	36.4573	43.3075	34.5764	0.250375	0.456812	0.568515	0.457107	0.598606	0.384555
19765	Ralbp1	51.6069	30.1014	19.4695	33.0273	37.3833	23.0977	0.359925	0.60599	0.733425	0.408085	0.654559	0.57084
226499	Odr4	51.5751	31.6285	20.0509	39.9836	23.9602	34.2592	0.312467	0.634062	0.550804	0.503564	0.600163	0.501079
14489	Mtpn	51.5495	35.7535	24.3227	44.0373	20.8258	40.2088	0.200545	0.348813	0.550987	0.399395	0.309248	0.40061
12283	Cab39	51.4372	30.337	21.5303	30.8381	27.7105	27.5772	0.353876	0.409648	0.660045	0.469766	0.48282	0.430289
16430	Stt3a	51.4252	38.214	24.6829	40.8609	28.9454	52.6411	0.170952	0.508247	0.603414	0.473383	0.476824	0.560756
100037258	Dnajc3	51.3583	36.7567	21.6906	40.2898	29.8744	34.0957	0.257566	0.452517	0.725617	0.490462	0.557653	0.703646
52585	Dhrs1	51.3087	54.4608	30.4535	46.7795	46.3375	38.1793	0.174146	1.09379	1.1983	0.807887	2.6854	1.42175
23837	Cfdp1	51.2884	29.8075	19.3182	36.782	41.009	32.5373	0.184491	0.311461	0.411588	0.375104	0.301735	0.294779
66495	Ndufb3	51.2629	27.693	20.6848	36.2261	51.2701	37.0228	0.219517	0.395952	0.360056	0.403232	0.236953	0.729575
14977	Slc39a7	51.256	35.7556	20.9179	30.9687	50.617	23.4679	0.377244	0.93562	0.697197	1.23743	1.05572	0.764505
192678	Rassf3	51.2452	24.1873	18.5934	26.6973	27.2962	20.5717	0.444019	0.793445	1.15004	0.593426	0.993249	0.509763
19982	Rpl36a	51.1848	33.3724	25.051	48.2918	0.15822	0	1.2794	0.273281	0.443344	0.99395	0.403807	0.900647
407243	Tmem189	51.1709	31.576	21.9095	35.0214	34.4548	22.7673	0.179432	0.512879	0.584671	0.276249	0.307187	0.327266
66480	Rpl15	51.0883	31.1434	24.8673	40.4812	5.50537	9.37339	0.879664	1.05779	0.948346	2.01983	1.40672	1.18846
21859	Timp3	51.0722	32.1405	33.8197	41.9043	18.8093	29.2237	0.49679	0.241706	0.779207	0.483153	0.888522	0.741833
69046	Isca1	51.068	28.2538	17.5562	29.9004	14.1406	13.5987	0.911417	0.67253	0.79675	0.672666	0.695623	0.528924
54610	Tbc1d8	51.0217	35.339	28.7512	32.2768	33.7554	28.917	2.49004	4.6846	3.60167	3.44611	5.88528	2.83466
17904	Myl6	51.0102	36.2262	29.5026	51.2712	12.4803	7.78631	3.61249	1.4661	1.64524	1.72666	1.91876	0.878508
20649	Sntb1	50.9358	28.8596	20.5369	28.9539	27.6704	22.9522	0.606142	0.88964	1.5245	1.33204	0.882226	0.846282
11867	Arpc1b	50.9301	38.1901	28.4608	36.4717	31.0864	21.0774	0.344492	0.59313	1.04182	0.380091	0.795041	0.710824
97998	Deptor	50.9138	55.5258	37.8732	55.5764	45.7491	66.4654	0.334034	1.02747	1.18693	0.760254	1.52418	0.854303
67681	Mrpl18	50.8535	28.1186	17.995	37.7307	21.6215	17.3398	0.0683536	0.0462346	0.378979	0.269056	0.450894	0.415567
52700	Txndc17	50.7682	32.1068	23.1268	40.1252	32.7991	33.7404	0.173761	0.352597	0.361275	0.341981	0.416805	0.422563
26441	Psma4	50.7358	28.1869	17.2957	33.0144	24.6368	21.7566	0.510286	0.503358	0.375757	0.439382	0.395262	0.361943
51798	Ech1	50.6773	24.1559	21.411	39.8286	20.1242	23.0214	0.313856	0.181966	0.201981	0.132366	0.241989	0.354369
66905	Plin3	50.615	24.131	20.3142	28.3441	21.5731	12.3525	1.75983	0.920664	0.757516	0.554709	1.00587	1.23709
19349	Rab7	50.5835	30.6536	23.5133	44.7897	12.0097	21.5989	0.509739	0.996281	1.11425	0.767001	0.940148	0.706293
16341	Eif3e	50.5458	28.7587	21.3378	41.7706	12.0994	22.7505	0.38073	0.594294	1.00617	0.625807	0.333694	0.630822
70356	St13	50.538	36.1976	25.0148	37.0829	33.6336	33.0699	0.354582	0.553479	0.707525	0.548318	0.69399	0.705946
75608	Chmp4b	50.4149	34.1957	20.1671	31.3952	46.3375	23.1052	0.241142	0.65032	0.848641	0.61944	0.711775	0.464571
18550	Furin	50.373	32.8185	23.8093	35.0895	32.5354	21.1681	1.0082	0.985868	1.38608	0.927428	0.696607	0.67958
381820	Smim10l1	50.2781	34.6776	25.1787	42.1038	28.5967	43.3158	1.19256	2.2407	1.69892	1.4778	1.033	1.7186
116873	Stim2	50.2668	31.4057	25.5317	38.0623	27.229	34.3467	1.51599	1.92693	2.32673	2.31546	1.18935	1.33516
12825	Col3a1	50.2631	48.9762	35.4841	69.0273	55.5088	34.8789	0.119889	0.269345	0.277457	0.316011	0.205415	0.390473
13200	Ddost	50.1905	39.0727	22.4286	39.8759	33.2005	30.3269	0.0894556	0.226905	0.247989	0.308103	0.268225	0.108772
69038	Tmem258	50.0891	32.5115	17.9708	30.371	15.7773	40.2957	1.53543	1.43154	1.30859	1.47011	2.04062	2.11927
14229	Fkbp5	50.0822	10.73	12.6198	16.3029	6.40056	5.2411	1.2726	0.463208	0.478908	0.665012	0.194848	0.340207
54683	Prdx5	50.0692	28.7933	22.2239	35.6154	51.842	21.8897	0	0.081788	0.0628506	0.118988	0	0.147026
15356	Hmgcl	49.9451	23.6543	20.0916	34.9524	29.5132	17.4307	0.656287	0.834561	1.27962	0.671658	0.67693	0.723521
170718	Idh3b	49.9093	24.5154	17.6478	32.9095	27.9955	34.7811	0.321472	0.700655	0.829296	0.421796	0.406982	0.477752
66377	Ndufc1	49.8618	32.0404	20.842	34.9602	37.5634	50.0186	0.463788	0.142594	0.277597	0.373414	0.278125	0.358868
67707	Mrpl24	49.8229	30.1685	22.2408	38.1096	36.01	27.7774	3.58251	2.90149	3.16891	2.27295	3.08121	2.92316
70652	Tmem144	49.7824	35.436	26.2827	50.8868	15.4426	30.8682	3.39456	2.60935	2.38073	2.78606	1.70354	2.61238
67938	Myl12b	49.7383	24.9071	20.6636	39.8865	14.4192	17.375	0.471047	0.52544	0.767466	0.756299	0.431151	0.381841
19341	Rab4a	49.7064	25.278	20.6124	28.4133	25.5889	26.2201	0.809916	1.44314	1.44658	0.910863	1.0713	1.20427
11950	Atp5f1	49.5939	33.2073	25.5357	43.6868	22.4053	32.9477	0.669021	1.13451	1.42365	1.09417	0.649831	1.22595
75406	Ndufs7	49.3602	28.2066	20.7024	33.4988	34.9081	21.5239	0.568963	1.02184	1.03339	0.772266	1.03536	0.644109
56445	Dnaja2	49.262	27.5113	18.2988	32.2433	22.8375	21.5505	0.67192	0.920783	1.2035	0.918822	0.659354	0.997388
20778	Scarb1	49.1931	33.9218	29.0745	36.409	28.2273	32.5392	0.39195	0.958719	1.27671	0.781829	0.820754	0.510075
66121	Chchd1	49.1495	31.8119	27.6762	43.1541	32.3961	30.1388	1.14609	0.885968	0.624093	0.483353	0.883661	0
67300	Cltc	49.1333	50.1845	38.0184	49.1614	41.0407	57.0495	0.482391	0.993199	1.08695	0.849831	1.15854	1.093
18000	2018-09-02	49.1071	34.5773	23.1182	42.4598	29.7967	36.1371	0.395614	0.780485	0.949839	0.723	0.545094	1.0308
19182	Psmc3	49.0818	26.4205	20.6995	30.8277	37.6673	20.9169	0.341587	0.462101	0.615516	0.504212	0.512109	0.62302
11768	Ap1m2	49.0682	41.6254	30.0967	51.9384	47.9886	38.6324	0.707809	1.26325	1.42436	1.28396	1.27338	1.51391
15183	Hdac3	49.0266	31.084	22.1623	34.4607	33.3057	36.3057	0.746328	0.784664	1.13568	0.654601	0.783229	0.907484
72503	2610507B11Rik	49.0034	42.5611	29.4868	38.4822	37.4425	36.4211	0.530762	0.926081	1.0262	0.581653	0.83189	0.711374
16573	Kif5b	48.9063	33.5071	25.9571	37.4189	30.0612	25.8145	0.478813	0.830241	0.892812	0.658156	0.613012	0.730066
66423	Coprs	48.9043	26.4415	19.7896	28.3366	21.4165	21.7123	1.40626	1.00715	0.449084	0.732622	1.10788	0.938777
14651	Hagh	48.861	28.7478	17.1065	34.0747	20.2807	22.0953	0.27483	0.454412	0.451486	0.460764	0.427287	0.371305
20810	Srm	48.7701	32.9883	25.4848	40.918	21.9641	21.1452	0.582143	1.82116	1.89119	1.07412	0.916389	1.32721
407819	BC031181	48.6655	32.594	20.2614	29.5339	22.587	18.3192	0.302553	0.233884	0.539189	0.340263	0.647985	0.945988
66878	Riok3	48.5974	26.5307	20.2717	32.9106	30.6223	25.7961	1.06454	1.63331	2.0388	1.61479	1.72832	1.51541
76560	Prss8	48.5549	34.2503	24.6373	41.2281	33.9843	28.339	1.32482	1.7233	1.39491	1.75498	1.58894	0.867405
11812	Apoc1	48.4397	9.76643	12.4278	16.7295	21.088	68.8104	0.0983364	0	0	0	0.0589706	0
75785	Klhl24	48.1667	29.8902	22.4241	25.9317	21.1976	21.15	1.20777	1.03232	0.863679	0.615868	1.03374	1.30836
13663	Ei24	48.1492	29.2543	17.5631	35.1899	25.0243	36.0179	0.178078	0.405158	0.395495	0.406236	0.281537	0.157477
11758	Prdx6	48.1029	26.8921	21.7342	29.0749	21.1996	20.6731	0.554752	0.59835	1.09626	0.752468	1.025	0.893311
20200	S100a6	48.0899	38.8396	24.9965	70.102	20.3377	24.4369	0.161272	0.109085	0.111769	0.952205	0.0967117	0.196095
73834	Atp6v1d	48.0384	31.1317	20.0392	37.3678	33.0329	33.7117	0.217037	0.410041	0.469407	0.486072	0.489197	0.445904
19299	Abcd3	48.0162	41.0023	28.5688	39.8923	24.2647	28.2461	0.300069	1.1386	0.903708	0.869051	1.00214	0.667433
245945	Rbm47	47.9226	41.6558	32.6284	45.2681	24.7444	31.8477	2.36088	4.31171	3.67783	4.25388	2.95177	2.51047
53328	Pgrmc1	47.8813	23.847	18.5047	33.8788	16.8392	20.7211	0.107246	0.116067	0.104058	0.0422147	0.102902	0.104323
66126	Elof1	47.8744	26.1098	17.6742	40.381	28.1533	23.1157	0.16832	0.142315	0.379126	0.0414092	0.252346	0.255832
56447	Copz1	47.8707	36.2569	23.6688	41.8328	46.8481	45.1721	0.221091	0.459323	1.10178	0.735583	0.707118	0.857703
66734	Map1lc3a	47.7796	27.0572	16.728	32.0743	22.4334	17.2639	0	0	0	0.383567	0.467489	0
55978	Ift20	47.661	31.3384	23.2757	42.3202	36.6906	30.7284	0.700094	0.766694	0.646934	0.787353	0.899644	0.93234
28015	Polr2m	47.6508	28.6656	21.5943	35.6948	28.1998	33.7614	0.203538	0.567903	0.493716	0.325476	0.488231	0.371232
66242	Mrps16	47.6407	22.0482	15.4028	28.4876	17.497	20.2332	0.514013	0.794698	0.50891	0.433559	0.396314	0.446433
76974	Urah	47.5931	32.8386	20.7974	46.4582	30.4893	40.2068	0.287344	0.631671	0.323608	0.494835	0.603102	0.349391
98267	Stk17b	47.5451	26.6223	23.9905	33.3475	15.4125	29.4323	1.62132	1.31468	1.58057	1.92707	1.18899	2.04268
104725	Sptssa	47.4231	20.6165	17.7453	30.832	8.06049	13.9267	0.209891	0.239576	0.400029	0.438908	0.393337	0.366869
66913	Kdelr2	47.4226	37.5959	24.7947	35.2745	33.5407	43.0774	0.238465	0.752726	0.815322	0.508437	0.695948	0.908532
102436	Lars2	47.3838	21.1643	15.7315	63.2591	7.74143	13.1907	0.0682716	0.102184	0.121309	0.0800481	0.108015	0.107741
216363	Rab3ip	47.3646	38.0029	26.0027	33.6666	43.791	32.0316	0.855021	2.27311	2.32254	1.58416	1.83497	1.31384
66366	Ergic3	47.3387	24.6056	17.1436	32.5516	20.6512	18.4005	0.292822	0.554584	0.39066	0.259339	0.47412	0.356052
114584	Clic1	47.3101	25.3747	16.3555	34.0679	31.4417	35.8691	0.194064	0.501196	0.501304	0.381941	0.327971	0.343227
192176	Flna	47.1928	46.777	38.9183	43.847	40.3068	27.436	0.404912	1.036	0.982185	0.684307	1.02934	0.610081
19325	Rab10	47.1558	30.6294	20.9731	31.8395	21.6273	29.9641	0.413125	0.980255	1.27252	0.985158	0.945096	0.749511
12799	Cnp	47.1169	26.0695	21.6861	37.5951	27.8507	23.4319	0.657613	0.720171	0.824706	0.369788	0.525811	0.723459
67091	Trappc6a	47.0376	36.0207	19.2104	30.4176	48.4566	10.2133	0.116512	0.35464	0.296078	0.267527	0.221255	0.212506
56085	Ubqln1	46.9979	32.2451	22.3843	38.9296	27.8326	31.3682	0.463377	0.631835	1.0845	0.651414	0.661616	0.70653
11993	Aup1	46.9911	29.4817	20.9248	34.7745	37.8452	23.8305	2.14137	1.68983	1.48407	1.05362	1.28414	1.51886
67921	Ube2f	46.8822	28.5451	22.7847	38.2897	17.7195	28.3694	1.16348	1.85944	1.53497	1.50413	1.45928	1.70598
68198	Ndufb2	46.7865	38.5513	25.5473	46.5987	32.3081	36.547	0.180556	0.217118	0.479682	0.335613	0.360921	0.487876
20018	Polr1d	46.7487	26.5575	20.223	32.4731	21.6671	21.2698	0.251457	0.307775	0.385888	0.326003	0.277653	0.320314
13645	Egf	46.7381	52.2749	31.6004	46.586	45.1187	35.7335	0.34856	1.11362	1.12111	0.917717	0.951732	0.865687
11957	Atp5j	46.7206	31.2154	25.9929	43.445	23.5621	34.3981	0.45223	1.24905	1.29938	1.26089	1.07348	1.67255
52055	Rab11fip5	46.7066	25.237	16.8421	20.7524	27.5543	11.3738	0.626933	1.306	2.05652	1.05599	1.79907	1.13177
15531	Ndst1	46.6342	39.3169	26.6008	33.869	28.2122	22.1865	0.743026	1.65713	1.71864	1.10017	1.28018	0.685294
12928	Crk	46.6171	25.6126	19.9957	37.2001	24.0573	29.5182	1.05858	1.66315	2.34844	1.73065	1.69282	1.75026
12453	Ccni	46.564	41.7354	30.8681	45.6406	22.8466	42.2403	0.367723	0.870552	0.935136	0.653684	0.572632	1.02406
21356	Tapbp	46.4932	31.8607	24.9063	29.3625	31.4542	26.3552	0.530258	0.284461	0.830033	0.539799	0.723693	0.333496
20775	Sqle	46.48	51.6049	37.3053	47.8643	45.9205	54.8611	0.0870171	0.89596	1.05203	1.23688	0.800133	0.811186
56397	Morf4l2	46.4566	40.9244	27.2393	47.7126	35.097	27.0106	0.484675	0.930631	1.02397	0.907741	0.712563	1.82503
227613	Tubb4b	46.285	36.2161	25.8467	50.8636	16.0541	13.8247	0.410883	1.01905	0.949209	0.673889	0.492799	0.333071
56347	Eif3c	46.2439	39.7277	28.4814	39.4714	31.8122	23.7329	0.413067	0.542986	0.683282	0.513855	0.392596	0.540169
268566	Gphn	46.2322	23.4665	20.4795	30.218	21.4649	27.5076	0.903166	1.54905	1.80348	1.41901	1.03031	0.999859
67432	Hoga1	46.1622	9.07372	10.5549	20.3448	7.7606	6.42857	4.37431	1.82738	2.25178	2.09543	1.18126	1.59231
70231	Gorasp2	46.1219	31.7287	21.6587	35.9023	26.0213	30.2788	0.585836	1.16623	1.42105	1.1155	1.15106	1.35518
80290	Gpr146	45.9292	33.6917	24.6094	40.0548	24.0061	24.152	1.7465	3.80907	4.3024	2.97461	3.44416	2.02834
20022	Polr2j	45.7945	22.0403	17.0896	30.3319	17.0318	23.0228	0.273149	0.354121	0.212969	0.246395	0.341255	0.442841
80795	Selenok	45.7517	26.489	17.1277	29.1835	17.8603	25.8892	0.523074	0.569171	0.646225	0.380457	0.572804	0.884901
66624	Spcs2	45.6488	29.0479	16.0726	34.1869	28.5566	35.332	0.390623	0.887021	1.10706	1.08455	1.06249	1.23832
20515	Slc20a1	45.6335	26.3418	23.6896	39.3754	27.2016	26.7307	5.70559	2.55763	4.1122	4.25251	3.64425	4.31035
99712	Cept1	45.5722	29.892	22.5004	32.3204	23.2188	41.5054	0.544696	1.74188	1.75119	1.50084	1.05252	1.54172
70296	Tbc1d13	45.5523	56.0938	33.636	48.7607	51.2513	31.601	0.506578	2.48272	1.78314	1.23314	1.97727	1.5237
11855	Arhgap5	45.5163	30.0596	22.3039	38.7594	19.1263	31.422	0.37921	0.61682	0.883079	0.557527	0.419618	0.606559
16691	Krt8	45.4598	31.4744	20.7067	44.3835	24.4753	11.6462	0.243889	0.40492	0.353421	0.283638	0.19944	0.269593
50785	Hs6st1	45.411	34.3299	27.0843	37.4157	27.5651	23.9596	1.6387	2.94901	3.34588	3.01803	1.96314	1.44871
50706	Postn	45.3029	36.0195	19.6063	50.3604	26.4864	32.8512	0.24235	0.429487	0.357756	0.395887	0.305199	0.807426
71817	Tmem50a	45.1894	23.0561	16.9674	31.1392	30.0955	22.1409	0.194743	0.197587	0.269934	0.159699	0.223836	0.286127
22352	Vim	45.0928	23.9344	21.7201	42.8509	19.7853	15.8245	0.270639	0.156909	0.401928	0.228278	0.544855	0.564134
19042	Ppm1a	45.0706	22.723	19.4633	30.852	23.0399	20.1929	0.646576	0.877569	1.02593	0.753475	0.604568	0.899983
20747	Spop	45.0012	33.3271	25.2406	40.288	28.819	29.9297	0.438311	0.833335	1.18166	0.767722	0.828121	0.802521
22343	Lin7c	44.8352	27.8099	19.5872	35.1194	20.0257	29.2941	0.963143	1.11047	1.11504	0.732382	0.682594	1.03804
66357	Ostc	44.8281	43.7983	20.7542	50.0909	38.539	55.2465	0.124224	0.266082	0.426881	0.550098	0.589753	0.742655
14824	Grn	44.7938	27.8299	19.3165	28.1893	28.0891	19.971	0.467116	0.884685	0.366899	0.183868	0.522892	0.378654
66354	Snw1	44.7588	21.614	14.6979	22.1633	26.2583	18.0717	0.602765	0.615906	0.762165	0.523744	0.426839	0.70953
52065	Mfhas1	44.697	34.169	23.0097	27.0841	24.6549	18.2141	1.15786	2.69455	2.27152	2.14922	1.45495	1.11158
108767	Pnrc1	44.6366	28.923	16.3038	24.0071	22.4271	28.2785	1.61384	1.33418	0.497098	0.441142	0.860257	1.52625
76893	Cers2	44.5843	25.7819	17.2307	31.9391	12.2946	27.1058	0.334838	0.382195	0.580149	0.267719	0.401593	0.381694
12797	Cnn1	44.5188	36.4212	21.7829	42.157	31.2833	20.9421	0.310728	0.11062	0.170013	0.209214	0.254988	0.278396
13170	Dbp	44.441	23.2992	17.3715	28.2975	7.70005	6.35733	2.91431	3.91586	3.63012	5.03812	1.27532	1.29294
11848	Rhoa	44.4072	25.0962	21.5981	40.3378	12.1648	18.0839	0.351989	0.482126	0.75166	0.658119	0.551451	0.625943
12466	Cct6a	44.2958	19.5316	16.0923	32.7508	20.3153	28.6678	0.0634783	0.0475373	0.047136	0.0892376	0.0774931	0.121291
28088	Rtcb	44.2662	27.5165	21.4841	36.247	35.3421	26.3178	0.44341	0.503263	0.682322	0.584254	0.527303	0.557433
23789	Coro1b	44.0086	24.6091	18.6201	35.045	26.6849	16.3342	0.95324	1.01676	1.11801	0.577258	1.23123	0.936176
66148	Dnajc15	44.0013	26.9345	29.4602	37.422	15.9992	30.2616	0.115463	0.152566	0.235412	0.158542	0.173907	0.1959
71779	2018-03-08	43.8988	25.5593	16.8657	30.1542	21.2377	20.1567	0.21988	0.354859	0.308786	0.294193	0.374754	0.436217
76687	Spcs3	43.8867	30.8434	18.2262	41.7219	32.1889	50.1045	0.550271	1.15956	1.34945	0.895555	0.786893	1.41539
195733	Grhl1	43.7124	27.8367	19.1876	30.5713	30.6847	32.1752	0.850616	1.4678	1.60289	1.09673	1.34041	1.27965
53356	Eif3g	43.6098	28.3539	20.805	35.4253	32.4546	21.4456	0.774756	0.910189	1.28584	0.561773	0.709138	0.446235
70223	Nars	43.5738	41.7239	28.7142	45.5621	36.495	26.817	0.36223	0.410398	0.869239	0.730734	0.537627	0.517526
55944	Eif3d	43.5687	25.0838	14.9572	29.9787	25.3577	16.4268	0.612321	0.493487	0.966117	0.435894	0.640643	0.506922
97863	Fam8a1	43.5352	28.6259	20.978	32.8204	16.4151	28.5127	0.556681	2.04408	2.15868	1.51299	1.55788	1.90173
50875	Tmod3	43.449	19.4469	14.3339	25.0031	14.2023	17.1734	0.236892	0.350419	0.513247	0.389978	0.418213	0.374188
15247	Mfsd14a	43.4081	25.1221	17.5195	34.0359	16.3703	26.7576	0.354875	0.768732	0.893501	0.676333	0.595336	0.726457
73130	Tmed5	43.4072	22.0301	13.0232	23.2591	12.2763	23.4617	0.142561	0.413265	0.381092	0.36074	1.20909	0.569559
66049	Rogdi	43.3597	29.7477	26.9534	38.4017	50.9959	30.5575	1.84475	1.66373	2.45047	2.04226	2.95004	2.38329
20316	Sdf2	43.3449	24.6387	15.0906	25.0317	27.9457	19.7951	0.441163	0.967241	0.811814	0.38922	0.930513	1.20233
65098	Zfand6	43.3224	26.4373	18.1261	30.8415	20.3281	33.4895	0.462884	0.807836	1.03587	0.768447	0.778716	0.889366
228026	Pdk1	43.2711	27.8616	17.9721	25.5452	25.5258	22.832	0.192211	0.55348	0.557586	0.529611	0.770631	0.667758
12408	Cbr1	43.2047	20.828	12.0351	22.5499	17.9646	14.6573	0.45111	0.610264	1.40689	0.266351	0.378731	0.767926
66235	Eif1ax	43.1915	26.6704	20.8089	34.825	25.2328	30.8332	0.0923531	0.180463	0.259577	0.262545	0.110765	0.187159
66307	Isoc1	43.14	25.1963	15.8387	27.7897	13.2823	26.0747	0.213532	0.358594	0.359764	0.253602	0.428309	0.304406
80914	Uck2	43.1344	27.414	21.0665	26.8735	23.7258	24.5229	0.176641	0.585304	0.873994	0.611689	0.836701	0.307222
66070	Cwc15	43.1178	22.5745	15.3683	33.6137	22.0959	22.4693	0.423055	0.473638	0.601563	0.344534	0.507398	0.851432
74287	Kcmf1	43.0782	25.0736	17.0853	28.7122	18.322	19.1914	0.657978	1.12054	1.45051	1.13655	1.04661	0.870984
245944	Vps54	43.034	23.9514	18.4545	28.3987	22.6232	25.9916	0.56926	0.722813	1.02727	0.687947	0.640827	0.758972
67808	Tprgl	43.0305	20.1387	15.3474	28.4969	16.4776	20.4426	1.50742	1.31951	1.1369	0.785323	0.850797	0.970369
69556	Bod1	42.9751	18.0511	14.318	23.4542	16.2244	13.763	0.461818	0.674073	0.277949	0.263106	0.918288	0.709313
12468	Cct7	42.9356	24.8066	18.3426	26.9248	34.6774	18.6179	0.248965	0.330788	0.406714	0.306245	0.234614	0.313537
57264	Retn	42.8386	9.56824	10.7771	14.1177	17.9887	19.5181	0.0467624	0.0632605	0.194452	0	0.308468	0.568599
12068	Bet1	42.7711	32.6808	22.2014	40.4438	23.4325	34.2431	0.693723	1.03028	0.658466	0.727185	0.98577	1.63203
16367	Irs1	42.7617	52.2293	36.179	48.0242	39.9555	43.2981	2.76029	6.49038	6.40189	5.31638	3.65204	4.21455
13002	Dnajc5	42.7496	24.1801	17.96	28.0361	24.339	25.3674	0.889264	1.23433	1.57607	1.44025	1.15543	1.27839
66447	Mgst3	42.6672	14.1553	11.4762	25.3921	11.5749	13.3407	0.298105	0.15543	0.271165	0.226126	0.130352	0.173686
17156	Man1a2	42.578	33.349	20.2598	30.5332	21.5002	29.3723	0.48557	0.982297	1.14488	1.0063	0.717905	0.742787
108660	Rnf187	42.5178	22.7733	17.0161	25.3397	19.1528	16.343	0.30344	0.597086	0.869875	0.542915	0.827126	1.24106
22388	Wdr1	42.4977	33.7791	23.4257	35.2472	40.0288	34.2315	0.275099	0.489823	0.91123	0.704651	0.667166	0.51651
14679	Gnai3	42.4145	25.0898	19.6424	32.6226	19.1473	25.7387	0.231961	0.399603	0.550102	0.360228	0.395573	0.348154
170442	Bbox1	42.3982	18.0647	9.30953	24.2535	9.40979	17.2487	0.363811	0.342279	0.269331	0.390558	0.216188	0.414219
68212	Tmbim4	42.3954	26.9616	18.5957	32.5718	20.4404	34.0812	0.178836	0.126726	0.306905	0.100563	0.153207	0.321001
74022	Glyr1	42.3816	28.848	20.2483	36.7043	33.7345	34.0611	0.90186	1.18526	1.49542	0.977009	1.25007	1.0966
244698	Hephl1	42.3763	31.8484	21.6273	33.4958	30.5007	34.9774	0.502104	1.15536	1.05371	1.05516	1.35637	1.32946
77116	Mtmr2	42.3722	26.7437	19.6412	32.752	15.0469	25.7608	0.655289	0.945145	0.853198	0.689887	0.670353	0.764565
68292	Stt3b	42.2822	29.3443	18.2751	29.0024	21.0657	28.327	0.263694	0.340263	0.501868	0.385243	0.398981	0.399559
19063	Ppt1	42.1672	19.96	14.7227	24.1661	18.3426	27.6269	0.49753	0.420664	0.478655	0.354315	0.557462	0.477602
73724	Mcee	41.8936	24.5754	20.1699	37.395	24.4558	29.0762	0.283615	0.46322	0.369149	0.279094	0.381641	0.487847
97541	Qars	41.8112	25.902	16.9034	27.9196	22.8248	24.29	0.448422	0.714955	0.499466	0.189117	0.537821	0.66209
78304	Naa38	41.7478	19.6233	15.1205	24.603	20.2264	15.7737	0	0	0	0	0.23304	0
17254	Slc3a2	41.7409	28.1452	21.2959	29.358	24.6389	20.5244	0.648856	0.296895	0.419931	0.516444	1.1616	0.649736
18107	Nmt1	41.6955	25.4492	16.9782	30.1169	32.4126	29.1903	0.271083	0.47674	0.608712	0.316557	0.500696	0.5186
67996	Srsf6	41.6596	26.4068	19.1262	31.6864	21.3824	30.7471	3.4413	3.8513	4.31467	4.31001	3.56455	2.66279
72244	1600014C10Rik	41.6595	20.7419	18.9068	27.3057	15.8775	18.0976	2.06049	1.95441	1.31312	1.142	1.59071	1.87186
225363	Etf1	41.6477	28.312	20.7067	37.1116	25.4766	26.633	0.414814	0.698033	1.07106	0.547587	0.755371	0.93496
78523	Mrpl9	41.5428	17.1465	14.7627	21.3711	20.2839	14.6295	0.0704628	0.262137	0.84239	0.104009	0.464808	0.599746
12870	Cp	41.5156	35.0469	22.1535	34.7249	25.0071	41.2764	0.754164	0.787829	0.632657	0.481389	0.909756	1.30648
67704	1810037I17Rik	41.5076	30.2218	24.7358	45.2687	23.3059	31.5039	0.157147	0.744062	0.435642	0.773207	0.753904	0.955398
19230	Twf1	41.4435	24.0992	19.1884	32.7971	14.1571	21.2651	0.391577	0.539538	0.778968	0.770669	0.504432	0.723014
15259	Hipk3	41.4281	28.1502	19.8847	32.4176	18.4857	24.6741	0.238854	0.320238	0.489223	0.386147	0.411805	0.425273
76551	Ccdc6	41.3904	25.3205	19.0399	26.1017	17.0575	19.7554	0.576981	0.909672	1.04264	0.841161	0.623664	0.55606
23827	Bpnt1	41.3896	26.5163	18.215	28.4527	25.6007	23.2942	0.126698	0.327892	0.303511	0.162624	0.234543	0.221038
17158	Man2a1	41.3865	16.3143	11.7613	20.5199	10.4185	16.5079	0.222385	0.480284	0.351329	0.287766	0.363328	0.317247
53379	Hnrnpa2b1	41.3863	36.0603	31.0245	37.1189	30.5399	30.3978	5.37737	7.1542	7.54263	7.25656	4.35099	7.50007
11933	Atp1b3	41.3616	20.7327	15.163	32.1042	15.5499	20.3914	0.411463	0.3955	0.634865	0.460311	0.384405	0.500311
80876	Ifitm2	41.3596	15.8669	14.1895	21.0589	6.91018	12.5101	0	0	0.903187	0	0	0
14696	Gnb4	41.3325	35.8842	29.3651	49.0251	28.977	46.1737	1.20768	3.61183	3.25282	2.40141	1.52626	2.28764
66855	Tcf25	41.3101	31.3371	23.2156	29.3656	38.351	23.8587	0.364647	0.894982	0.985603	0.717668	1.06525	0.8361
20324	Cavin2	41.218	27.1944	23.371	34.8259	27.1236	21.3619	1.14906	1.00392	1.45583	1.30742	0.81109	0.931449
71900	Tmem106b	41.132	22.0107	16.7819	26.2814	13.1917	23.24	0.192262	0.357628	0.239845	0.160817	0.178709	0.3156
319322	Sf3b2	41.0732	26.7898	18.832	29.489	42.2662	20.512	0.39094	0.656186	0.664808	0.356211	0.520977	0.519371
76933	Ifi27l2a	41.0576	12.4527	29.9233	34.6518	24.0082	15.6343	0.101235	0.195646	0.175403	0.0853899	0.277527	0.140681
407785	Ndufs6	40.9579	22.3172	19.0816	29.1091	29.4741	27.6678	0.224741	0.412614	0.673091	0.347534	0.269546	0.429424
59043	Wsb2	40.9397	20.0114	15.5042	19.7847	18.991	14.25	0.878416	0.496684	0.94885	0.729348	0.600847	0.784382
319263	Pcmtd1	40.8694	31.1268	22.365	35.9921	21.2801	26.8085	0.642914	0.939628	1.28329	0.965136	0.835017	1.10481
68159	Stx19	40.8338	30.7788	24.7624	39.5416	26.7016	37.1063	0.225752	0.254499	0.671464	0.721998	0.394857	0.411749
66602	1700020I14Rik	40.8125	28.3944	20.4634	31.3098	18.6805	19.445	0.684861	1.08684	0.867137	0.362893	0.600253	1.02492
24088	Tlr2	40.8065	48.4787	34.9676	50.6953	43.6033	46.3761	0.624277	2.00575	2.3075	1.74059	3.15093	1.96095
269523	Vcp	40.7485	27.1149	20.3107	28.1879	13.8635	12.4933	0.65959	1.07481	1.10127	0.774465	0.889975	1.04809
79555	BC005537	40.713	36.0908	25.3595	37.1774	21.7459	40.7104	1.1286	1.71763	2.07895	2.01664	1.23784	2.11263
15528	Hspe1	40.6539	23.7487	22.8196	39.3446	11.0816	11.2346	0.430237	0.291014	0.503172	0.582145	0.225755	0.457747
30791	Slc39a1	40.6206	28.7418	22.5065	37.5899	20.5636	16.8656	0.545617	0.56778	1.11988	0.536919	0.553717	0.357233
15488	Hsd17b4	40.6032	19.1437	14.0201	22.9333	24.3778	18.4045	0.343457	0.355149	0.605342	0.394312	0.448625	0.530426
270166	Clpx	40.5441	20.9553	15.713	19.5492	32.4845	25.6821	0.678584	1.15943	1.32117	0.733385	1.50778	1.35929
71853	Pdia6	40.4698	37.7267	19.4524	33.5786	40.4394	32.0212	0.253008	0.439248	0.575724	0.448155	0.556323	0.69732
50884	Nckap1	40.4138	25.8072	16.9041	28.1458	17.8942	26.8931	0.389549	0.661608	0.965551	0.688002	0.523318	0.521239
14791	Emg1	40.3719	23.9673	17.5836	30.8593	29.467	18.1646	0.458117	0.581011	1.11124	0.901629	0.938643	0.55704
11606	Agt	40.2697	23.5372	17.1635	23.4038	31.8481	24.312	0.0343192	0.0232136	0.0396415	0.0225147	0.137204	0.0695497
59048	C1galt1c1	40.2377	30.1123	16.0794	31.9297	30.496	34.2484	0.0904433	0.0917643	0.188045	0.311505	0.135593	0.0549865
66413	Psmd6	40.2184	23.0963	16.041	30.5646	30.2075	24.3304	0.539239	0.800082	0.789634	0.667583	0.584156	1.2479
107733	Mrpl41	40.2014	14.6947	13.5433	22.9504	11.3037	8.48155	3.14676	1.27709	0.436173	2.47728	3.01929	0.765251
13132	Dab2	40.1901	57.0377	42.0741	55.2595	53.4415	96.3558	0.773213	3.01878	2.76803	2.54572	2.45229	2.86596
93739	Gabarapl2	40.1534	26.0022	21.1221	33.2948	5.76323	9.4446	0.459545	0.380777	0.632995	0.339165	0.530494	0.377174
68552	Smim14	40.1167	29.1032	20.5304	33.5678	21.3842	24.2391	0.362538	0.825026	0.805938	0.786078	0.799617	0.982509
107734	Mrpl30	39.9562	34.604	20.1864	45.9337	34.374	40.638	0.291359	0.591229	0.555297	0.591348	0.611529	0.907824
231413	Grsf1	39.855	21.7017	15.2123	26.698	19.5399	24.0371	0.146507	0.421165	0.374415	0.270321	0.291028	0.467623
66141	Ifitm3	39.8202	31.9174	17.5933	43.2998	10.2682	19.3675	0.254975	0.344932	0.0883552	0.25091	0.152904	0
270110	Irf2bp2	39.7305	23.3292	16.61	21.3843	20.0511	17.1768	4.65308	4.43492	5.27698	4.16264	4.05872	3.34327
66713	Actr2	39.7155	22.7322	16.3613	27.7964	12.8588	19.0533	0.455182	0.36717	0.838625	0.653805	0.46794	0.567222
52668	Ifi27	39.6976	29.0893	22.7148	35.4477	41.3665	22.794	0.438834	0.523816	0.840842	1.0923	0.897844	1.00441
66077	Aurkaip1	39.6976	21.5102	18.3786	31.1888	27.3897	21.929	0	0	0.651084	0	1.00155	0.253845
106143	Cggbp1	39.6908	25.8167	17.9348	30.8291	17.4798	24.6935	0.460029	0.622331	0.941978	1.19347	0.501584	1.06788
66834	Acot13	39.6832	21.6261	19.6167	36.0894	13.8724	23.5543	0.301278	0.224164	0.205321	0.227298	0.150559	0.317489
66818	Smim7	39.6767	22.5078	16.3446	24.3021	15.0274	20.0373	0.0429342	0.435613	0.461211	0.168999	0.257469	0.313231
67959	Puf60	39.6268	22.2177	15.8986	28.3718	24.6319	16.2479	0.454803	0.803809	0.66599	0.433116	0.69504	0.463815
17434	Mocs2	39.6136	20.789	16.4252	33.1348	20.6428	25.4955	0.777799	0.986448	1.02035	0.683392	0.849572	1.30041
67452	Pnpla8	39.606	22.1671	15.0431	24.2764	15.803	19.8614	0.168925	0.177406	0.227472	0.173523	0.139512	0.198195
234839	Piezo1	39.589	45.5823	32.621	34.7099	30.3302	21.2439	0.309071	2.22141	1.69467	1.06347	1.67188	0.623793
68544	Trir	39.4862	20.1538	17.0411	25.9045	28.9702	20.0492	2.51987	4.67019	4.19135	3.96752	3.83825	3.37039
104458	Rars	39.4136	34.7269	19.5111	46.5304	26.4312	27.238	0.57513	0.767134	1.15667	1.23771	0.751034	1.08493
66271	Tmem126a	39.4126	33.8362	22.5873	43.9224	14.4436	36.4543	0.473086	0.563805	0.780648	0.399038	0.189134	0.739595
68250	Fam96a	39.3001	17.8098	17.7412	29.1731	13.4505	16.0078	0.0935756	0.142413	0.141865	0.184168	0.105217	0.128004
13476	Reep5	39.2352	27.8341	18.0096	30.6336	24.2764	29.35	0.256736	0.480111	0.650669	0.356673	0.510181	0.532531
67089	Psmc6	39.1837	21.8728	16.4938	34.5002	20.7275	25.0761	0.788516	0.87411	1.0626	0.912455	0.713667	1.0298
12464	Cct4	39.1401	24.5461	18.9213	30.1472	20.6608	22.092	0.551411	0.737279	1.06648	1.08524	0.684413	0.795219
69051	Pycr2	39.1328	33.4554	21.9205	42.0026	42.2895	21.0934	0.467031	1.50053	1.39585	0.861724	1.01525	1.27773
56389	Stx5a	39.0927	24.361	17.654	27.5343	23.5115	21.134	2.13859	3.28031	2.48148	2.15764	4.29434	3.88744
70510	Rnf167	39.0847	22.5503	15.9858	20.111	19.2773	21.8836	0.666948	0.551376	0.77038	0.875087	1.19987	1.08128
231889	Bud31	39.0761	28.044	24.5571	40.0174	35.9045	33.6624	0.345377	0.622971	0.631653	0.528688	0.575323	0.653263
78618	Acap2	39.0379	28.3212	22.1548	26.4875	21.7475	27.9603	0.817324	1.78564	1.71201	1.68058	1.72606	1.35729
232748	Tcaf2	39.0355	22.0373	13.1277	17.3277	13.8127	15.1459	0.145495	0.319843	0.31763	0.11454	0.759079	0.283059
271457	Rab5a	38.9672	23.5889	16.5857	29.0549	12.2403	21.6335	0.301812	0.391561	0.577792	0.584264	0.391654	0.649741
17448	Mdh2	38.9467	27.6371	20.0522	38.3259	25.1662	22.7605	0.308713	0.350809	0.483535	0.388853	0.266587	0.300299
17319	Mif	38.8915	34.9701	22.0311	39.6465	7.68108	11.3268	0	0.255169	0.130724	0.37123	0	0
66129	Aaed1	38.891	19.9315	14.1207	18.2865	9.71097	15.6554	0.239906	0.315775	0.375223	0.280745	0.3655	0.480926
50529	Mrps7	38.8806	20.4987	13.8783	29.3429	23.7251	20.3797	0.781559	0.528649	0.437494	0.414131	0.829215	0.657916
18674	Slc25a3	38.8075	26.0133	17.9419	27.7335	20.6249	25.2919	0.935332	0.909452	1.11415	0.862895	2.45395	8.10327
13854	Epn1	38.7353	21.4771	15.1985	20.3691	28.1398	15.1501	0.529	0.6418	0.613949	0.603197	0.58411	0.622809
69225	Naxd	38.7052	25.5658	14.7976	28.7003	24.573	18.56	0.773097	1.00937	1.56689	0.822696	1.16442	0.994687
66663	Uba5	38.673	33.7518	18.2218	33.9865	35.3992	43.8888	1.0507	2.77482	2.40303	2.40956	2.30667	3.08842
73389	Hbp1	38.6536	22.6019	13.0276	17.5763	21.0637	18.7473	1.04854	1.32361	1.17798	0.703219	1.14544	1.59979
23794	Adamts5	38.6224	66.237	56.977	93.8261	29.6245	70.8499	4.27862	8.07136	8.90743	10.2929	2.47481	8.03329
216440	Os9	38.6192	29.6353	17.3575	26.1196	31.6815	17.5512	0.237258	0.340069	0.332778	0.31686	0.433613	0.233539
229725	Clcc1	38.526	20.0231	13.8842	21.7244	24.1994	16.9078	0.423682	0.700075	0.591461	0.333543	0.675113	0.603484
16206	Lrig1	38.3727	22.6868	16.7451	21.3987	19.9578	12.7308	0.73738	1.20551	1.59035	1.07863	1.23865	1.02123
11669	Aldh2	38.3171	21.1921	14.795	17.7225	20.9484	12.7615	0.218387	0.118174	0.361355	0.209533	0.206266	0.318652
109754	Cyb5r3	38.3114	22.844	16.722	25.3199	32.6809	15.2575	0.208752	0.270634	0.440055	0.299577	0.323394	0.370166
66320	Tmem208	38.289	26.124	21.5174	38.3339	23.3606	17.8131	0.269629	0.227972	0.467165	0.530661	0.121269	0.163925
19179	Psmc1	38.2306	18.6794	15.1318	20.6364	25.255	16.7894	0.243617	0.232195	0.464307	0.305115	0.358591	0.336616
320165	Tacc1	38.2237	21.894	19.2313	23.625	20.786	23.397	1.04163	1.34234	1.78594	1.52539	1.16542	0.866378
15510	Hspd1	38.1741	23.5009	16.7558	27.0581	9.58823	10.3598	0.51567	0.315046	0.864642	1.09675	0.558624	0.667473
66437	Fis1	38.1667	23.282	19.5951	27.8806	27.9428	17.9369	0.587778	0.596363	0.810948	0.728366	0.711488	0.516171
17178	Fxyd3	38.1346	26.1709	19.1467	38.0745	31.4652	38.5845	0.443952	0.917555	0.880309	0.728124	0.635994	0.989662
22234	Ugcg	38.1188	24.2099	17.8698	28.1647	17.1635	29.4531	0.375204	0.737483	1.04473	0.881792	0.849719	0.72459
217310	Hid1	38.0635	35.5865	20.2062	31.2597	35.4221	22.584	0.246393	1.17183	0.98722	0.84105	1.26517	1.17966
15312	Hmgn1	37.9526	26.3258	21.4225	37.9824	12.7015	11.635	0.287693	0.28305	0.45315	0.360318	0.486205	0.508823
69654	Dctn2	37.8871	20.683	14.4301	26.4611	26.9024	15.4104	0.787606	1.12256	1.29315	0.876545	0.899644	1.2541
16451	Jak1	37.7386	22.8092	17.2537	24.0791	24.3541	28.0654	0.67026	0.846123	1.25281	0.81477	1.18362	0.75107
103694	Tmed4	37.7128	18.3665	15.0218	24.0639	18.283	14.8671	0.413683	0.314794	0.591325	0.203544	0.589186	0.628763
69731	Gemin7	37.7076	23.6755	16.9925	24.4603	15.2102	19.9437	0.388861	0.400259	0.826077	0.532399	0.537358	0.534502
235293	Sc5d	37.6855	22.0794	17.1687	26.8864	17.1821	33.6934	0.314676	0.582532	0.671477	0.70081	0.387344	0.66456
18458	Pabpc1	37.6278	38.0675	26.3218	46.5913	22.3374	37.9189	0.861526	1.48241	1.74934	1.60634	1.08767	2.42592
66700	Chmp3	37.6262	18.2458	13.342	19.6476	19.5221	17.2127	0.33016	0.364111	0.442712	0.296645	0.415351	0.270544
73246	Rassf6	37.4364	26.6392	21.4179	30.6585	19.0598	24.5167	1.6943	2.07318	1.65174	2.22901	2.34169	1.98499
67956	Kmt5a	37.4305	25.4279	19.1745	27.7252	34.4243	31.0001	0.369677	0.681957	0.86178	0.548983	0.592514	0.792759
55963	Slc1a4	37.3973	31.6974	21.2151	32.1444	32.9303	33.565	1.27557	2.20458	2.24371	1.81365	1.96616	2.21742
223691	Eif3l	37.3725	23.8419	15.7782	27.9389	19.6319	22.5451	0.281595	0.370362	0.471635	0.254014	0.361189	0.323378
192662	Arhgdia	37.3676	20.8392	15.4608	25.6894	24.841	16.2123	0.556909	0.439478	0.257311	0.913386	0.445291	0.112861
72900	Ndufv2	37.3575	23.8294	17.9978	33.1943	34.3601	40.8243	0.177154	0.243788	0.459355	0.25849	0.417619	0.527378
20638	Snrpb	37.2896	22.7317	15.4742	25.8225	18.5659	11.7552	0.175879	0.48908	0.534976	0.538458	0.457044	0.73662
67017	Fam210b	37.2558	27.9838	21.4424	29.9352	20.6676	34.5085	0.609128	1.18289	1.57968	1.14083	0.483117	0.86012
67864	Yipf4	37.0959	19.9258	14.4993	23.0301	15.9973	21.4254	0.245338	0.30078	0.520722	0.37723	0.29425	0.484762
18102	Nme1	37.086	28.1942	21.6842	37.1116	55.6934	36.9644	0.1698	0.323678	0.369088	0.394948	0.212909	0.281544
13202	Ddt	37.0739	27.0831	21.0692	29.3948	20.8351	18.8046	0.08427	0.855008	0.087605	0.414633	0.10107	0.409866
100383	Bsdc1	37.07	28.1922	20.2101	25.6404	32.647	19.6464	0.353546	0.641329	0.683099	0.237211	1.19821	0.931423
225887	Ndufs8	37.0595	21.6682	13.5386	26.0844	28.4768	21.0798	0.492946	0.394054	0.543512	0.176395	0.241863	0.381429
17122	Mxd4	36.9872	16.6542	15.2439	21.6447	23.0336	8.64883	2.43845	2.53548	2.46304	1.97837	2.73014	1.81369
215210	Tmem120a	36.9486	21.4414	14.8676	22.1535	16.5273	12.8889	0.348978	0.873386	0.864648	0.549464	1.14056	0.869885
23802	Amfr	36.9022	22.0186	16.7745	24.7156	22.0034	19.6202	0.172658	0.179852	0.28599	0.23447	0.229859	0.272923
108687	Edem2	36.8942	36.2918	24.0884	42.8368	38.0776	36.1759	0.237806	0.906936	0.547034	0.398323	0.743382	1.04588
76491	Abhd14b	36.8246	22.7784	14.6702	22.1213	15.369	21.4841	0.368489	0.810055	1.00556	0.58925	0.718174	0.61608
17341	Bhlha15	36.8146	20.7804	11.0554	26.4895	25.5536	20.833	0.585555	0	0.20291	0	0.936392	0.237332
17274	Rab8a	36.8071	19.735	12.9324	21.3915	17.9196	18.0112	0.383896	0.370268	0.492702	0.412755	0.549959	0.54459
13722	Aimp1	36.7964	20.9225	13.1892	25.3469	27.3068	14.9606	0.272482	0.294108	0.464073	0.239613	0.288562	0.592146
17684	Cited2	36.774	20.7005	13.5556	22.3441	26.5298	26.6337	0.726858	0.49165	0.755624	0	0.435884	0.441905
19340	Rab3d	36.7	20.8973	14.4864	23.1136	21.168	19.5132	0.19142	0.530858	0.557188	0.357901	0.459166	0.628437
66208	Nenf	36.666	18.7002	16.035	26.2411	31.3946	22.1725	0.0363054	0.0491142	0.0419358	0.0476355	0.0725724	0.161865
16456	F11r	36.6467	19.9007	15.2028	23.8371	17.3006	17.824	0.604555	0.960081	1.48285	0.770806	0.977284	0.56251
20848	Stat3	36.6215	23.4581	16.9434	18.3981	22.8	16.7289	0.487242	1.03037	1.16241	0.684963	1.35018	0.992847
15902	Id2	36.6158	27.0997	35.1476	43.2185	22.3228	30.8326	0.252975	1.45446	1.9724	1.99154	0.379262	0.922802
12611	Cebpg	36.6034	21.6592	15.8027	25.3003	13.1472	13.6458	1.39875	0.641439	1.14193	1.16649	0.597118	0.749501
17087	Ly96	36.587	19.3928	11.9369	21.2654	6.54368	11.447	0.602914	0.921828	0.609364	0.766349	0.647789	0.664375
66445	Cyc1	36.5656	23.9587	18.7956	30.4903	19.2673	22.1002	0	0.288966	0.518136	0	0.384285	1.03892
223267	Ggact	36.5259	25.2959	15.4967	27.5367	22.6881	22.0475	0.312204	0.538453	0.55873	0.577215	0.473326	0.461788
18242	Oat	36.52	17.9395	16.825	24.9797	15.1508	15.724	0.0769793	0.0989313	0.144046	0.227256	0.230816	0.308885
14042	Ext1	36.5003	34.0103	23.0637	28.1483	39.7345	37.4076	0.970278	3.54478	3.13143	2.91532	4.5125	2.18982
81500	Sil1	36.4847	26.2101	16.8063	25.7512	24.9347	16.8273	0.0845307	0.241203	0.265374	0.190054	0.348462	0.185827
98682	Mfsd6	36.4331	25.2799	18.3201	28.347	27.3584	30.6451	0.36769	0.629878	0.882203	0.713825	0.541656	0.553999
227298	Retreg2	36.3524	19.9255	12.597	19.6893	19.3713	12.8385	0.317386	0.286241	0.348277	0.83287	0.412383	0.57888
77006	Ddrgk1	36.3264	25.6017	14.4965	25.2537	36.0495	11.3988	0.805164	0.793847	0.657328	0.537172	0.671069	0.730121
67054	Paics	36.2778	19.1134	14.5222	26.6048	12.6135	19.6984	0.197634	0.280092	0.335903	0.240789	0.191886	0.297526
24015	Abce1	36.2414	25.0324	18.0939	35.6134	17.2119	35.0237	0.349836	0.499553	0.865907	0.901631	0.529471	0.63469
77110	Gpbp1l1	36.2231	22.4679	16.7702	23.6315	18.4244	18.8573	0.866021	1.45776	1.40594	0.844432	1.01259	1.25016
75398	Mrpl32	36.2154	18.2628	12.8857	28.1604	16.87	19.0689	0.19982	0.901062	0.623185	0.26218	0.2796	0.728904
94065	Mrpl34	36.1488	18.7774	12.4573	22.9944	11.6174	18.2132	0	0	0.247004	0	0	0
11842	Arf3	36.1367	27.326	21.975	29.9074	25.2712	23.9303	0.504157	0.947701	1.22292	0.859557	0.8613	0.470458
67267	Uqcc2	36.0048	22.3243	19.8491	28.1836	20.61	9.28655	0.120005	0.121758	0.224558	0.188947	0.208698	0.16051
19184	Psmc5	35.9672	17.4946	14.3891	24.8552	25.7494	16.953	0.228714	0.293935	0.380424	0.270081	0.288026	0.33372
15078	H3f3a	35.912	23.6313	19.6653	35.165	6.16828	9.81151	1.21105	1.70203	1.84184	1.35064	1.2911	1.50528
71982	Snx10	35.8992	14.065	13.0197	20.4623	7.36715	10.811	0.151046	0.217958	0.209365	0.146656	0.202898	0.183662
22218	Sumo1	35.8912	18.0282	15.3809	28.4225	4.83957	7.23052	0.436014	0.552255	0.828031	0.710899	0.589589	0.613326
99138	Stard7	35.8766	20.2454	16.4028	24.9945	20.2684	20.3904	0.282209	0.551051	0.612586	0.372027	0.440651	0.660396
223775	Pim3	35.8411	18.5791	14.9519	14.1709	18.5507	8.88469	1.51238	0.865596	0.967525	0.57241	0.41859	0.424373
66169	Tomm7	35.8317	21.0104	15.3192	25.9874	28.8129	26.3111	0.220758	0.12799	0.26228	0.403444	0.208033	0.34512
12331	Cap1	35.7824	21.4414	14.7826	21.9943	21.4151	20.3826	0.270199	0.421476	0.743314	0.482946	0.472874	0.509578
399603	Fam84b	35.6694	23.8759	16.7162	26.7706	17.1067	19.035	1.23817	2.01001	1.28717	2.92424	0.89101	1.50553
18010	Neu1	35.6557	22.2363	15.0497	25.59	25.6424	13.7318	2.12083	1.63378	2.00062	2.08702	2.19037	2.43552
11804	Aplp2	35.6552	18.6054	15.8131	21.8965	19.8061	16.905	0.132636	0.17345	0.245895	0.189256	0.19222	0.249979
228859	Fitm2	35.6506	17.9528	13.1429	20.2457	12.526	13.5584	0.678146	0.688051	0.900813	0.389279	0.474451	0.82458
51810	Hnrnpu	35.6136	27.3023	23.3179	29.0542	28.1558	29.6138	4.40682	5.65126	6.40953	5.5722	3.9749	5.57861
100504549	AI463170	35.5992	14.8678	10.2662	23.5112	12.7516	7.84382	5.63668	4.65993	2.27879	6.16314	1.69011	1.52307
17993	Ndufs4	35.5765	20.0818	21.0132	33.6024	19.0649	26.0779	0.172438	0.340193	0.469431	0.374087	0.278888	0.322451
68512	Tomm5	35.5456	17.8098	16.0974	32.0178	4.96247	2.74419	0.407546	0.433189	0.544724	0.0572927	0.558624	0.353963
68653	Samm50	35.474	24.0469	17.1562	28.7615	42.4075	27.7558	0.455713	0.595086	1.19095	0.554332	0.755323	0.62338
12034	Phb2	35.4436	21.3054	15.8824	30.0901	28.1558	23.5874	3.12216	1.85192	2.59658	4.49042	2.76525	2.45302
269424	Jade1	35.4408	22.4767	17.1936	27.794	19.8753	19.9522	0.3625	0.857397	0.949815	0.653606	0.688619	0.588649
20210	Saa3	35.4207	1.45204	0.223167	1.68999	0.514938	0.783077	0	0	0	0	0	0
23970	Pacsin2	35.38	22.0419	17.6181	25.1958	18.8638	12.5339	0.432034	0.738263	0.866219	0.689184	0.682706	0.484772
21934	Tnfrsf11a	35.3761	33.5681	19.5552	26.1317	28.579	25.4356	1.02596	1.78306	2.13675	1.35163	2.48485	1.30096
218914	Wapl	35.3472	25.7365	17.1693	25.8879	22.062	24.4787	0.322129	0.598228	0.832899	0.630236	0.432072	0.546971
19359	Rad23b	35.3435	18.2275	12.7049	19.5555	21.7227	17.9887	0.406793	0.664014	1.13587	0.823775	0.693534	0.690851
211151	Churc1	35.3334	19.8026	19.4503	20.0673	20.4623	12.0296	0.174923	0.231493	0.289899	0.284397	0.223479	0.332914
66165	Bccip	35.262	19.0811	12.291	23.5755	20.6484	18.0332	0.207639	0.190018	0.224322	0.096155	0.190439	0.237624
56724	Cript	35.2567	25.1892	15.1953	27.7557	15.1964	21.1669	0.312838	0.644433	0.739134	0.419797	0.400789	0.587876
65107	Lrp10	35.2527	24.9171	15.6002	24.3636	21.6799	12.0834	0.123777	0.111631	0.257352	0.121804	0.296908	0.401347
67804	Snx2	35.2506	18.5114	12.3929	25.6696	14.6821	14.7291	0.349361	0.441795	0.644261	0.427497	0.484595	0.480207
232164	Paip2b	35.243	21.922	14.0552	24.2921	16.5027	13.781	0.219309	0.49187	0.59397	0.32372	0.346094	0.673681
21685	Tef	35.2043	18.4341	19.5783	23.5504	11.0126	10.1195	2.65652	2.89883	3.3033	2.54196	1.44784	2.52523
66390	Prelid3b	35.2034	19.9792	16.7372	27.5127	17.6017	21.2331	0.479544	0.418972	0.664696	0.334262	0.575148	0.461616
20537	Slc5a1	35.1985	24.0746	16.6418	24.5335	21.0882	21.1402	0.160875	0.371257	0.523041	0.253763	0.218485	0.322187
14466	Gba	35.1711	27.0461	17.0353	28.9814	38.0054	31.7472	0.515657	0.697584	0.619452	0.338291	0.762768	0.459803
68611	Mrpl28	35.1647	25.7339	18.6317	25.7464	35.338	16.4903	0.253971	0.171787	0.550046	0.374884	0.342679	0.308812
67863	Slc25a11	35.1487	21.8052	17.5612	28.1073	18.3342	23.9403	0.112679	0.381082	0.468553	0.332648	0.405429	0.13701
235584	Dusp7	35.1062	17.0895	15.6728	19.6054	14.8861	10.9403	1.56364	3.15046	3.56232	3.0447	0.977592	1.69902
66119	Tomm6	35.1037	27.5217	16.7851	26.6931	36.2925	17.6001	0.423702	0.143297	0.220235	0	0.127043	0.77279
12166	Bmpr1a	35.0623	20.552	15.344	26.2536	21.1096	28.3847	0.274866	0.488676	0.863998	0.489237	0.471979	0.43832
214505	Gnptg	35.0349	16.8016	12.3974	24.8084	18.731	15.1016	0.146644	0.396762	0.426853	0.288612	0.404523	0.534927
54401	Ywhab	34.9625	24.9067	21.5403	37.196	18.0668	35.0499	0.613444	0.635106	0.978273	0.696063	0.769527	0.70785
70358	Steap1	34.9068	29.0653	15.8095	34.6636	18.5788	18.0614	0.10956	0.311247	0.299925	0.226407	0.584738	0.519546
72736	Tmx1	34.868	20.4252	11.9863	21.9992	14.6068	18.6629	0.138111	0.301816	0.357102	0.198637	0.248469	0.374622
104444	Rexo2	34.8651	23.8037	17.6607	32.0613	28.7689	40.7402	0.650396	1.40059	1.79843	1.31924	2.17303	2.01744
100502950	Gm3336	34.8302	8.86314	7.99461	10.9107	13.2979	14.571	0	0.0297031	0.0608683	0	0.158004	0
384783	Irs2	34.827	21.9257	15.8126	17.8479	13.152	8.44599	4.76774	2.83493	4.33143	2.7423	3.0719	4.1884
20742	Sptbn1	34.7746	30.3564	33.8057	34.3931	30.108	25.1566	0.469695	0.617845	0.983109	0.717698	0.659583	0.639996
20181	Rxra	34.7445	16.8916	13.4957	15.2371	17.665	10.8201	0.275179	0.524849	0.656961	0.376275	0.701335	0.210097
14874	Gstz1	34.7025	10.4738	10.9648	17.5866	12.8827	16.5211	0.701862	0.587776	0.74122	0.649562	0.576224	0.833098
19185	Psmd4	34.6995	21.364	13.4058	25.9316	26.4872	15.7558	0.345274	0.600543	0.951471	0.906053	1.11415	0.819668
11820	App	34.666	20.5107	16.9402	22.2001	18.5069	12.8978	0.129676	0.120858	0.203144	0.188179	0.15732	0.185289
223739	5031439G07Rik	34.6644	26.5862	18.1336	23.6159	26.1537	18.3937	0.225367	0.457317	0.823004	0.368486	0.501089	0.442665
67922	Fam32a	34.6614	28.2644	18.061	26.2133	19.2846	21.3851	0.380769	0.515108	0.989596	0.874298	0.723078	0.694485
70355	Gprc5c	34.6568	23.7969	17.3778	20.2452	20.9321	18.4679	0.353817	0.499919	1.04624	0.657667	0.608243	0.650106
319448	Fndc3a	34.6401	34.5018	24.8853	34.3245	24.6548	34.2942	0.426803	1.39799	1.21461	0.963076	0.731275	0.919118
56429	Dpt	34.6202	11.7886	13.8004	31.973	12.8634	13.137	0.0548035	0.0370693	0.0466137	0.0441244	0.0866432	0.0787532
213742	Xist	34.5909	42.9618	68.0023	58.57	26.4519	52.5402	0.130664	0.424231	0.860287	0.540039	0.219399	0.603737
16905	Lmna	34.576	27.8779	17.7129	26.019	31.5967	9.33233	0.376823	0.982464	0.802465	0.687695	1.19561	0.624806
11640	Akap1	34.5691	27.4351	22.3927	24.4337	32.3541	21.309	0.680727	1.63356	1.75189	1.37815	1.69788	0.859351
56494	Gosr2	34.5388	23.1353	18.6791	27.2235	23.6281	21.61	0.435404	0.883526	0.716672	0.721245	0.626649	0.767661
21753	Tes	34.5357	21.4925	12.2594	25.0974	15.2943	16.8427	0.558104	0.437352	0.577833	0.646323	0.724471	0.587583
17184	Matr3	34.5331	19.7797	14.5073	22.1834	19.2087	18.0406	1.00624	1.30281	1.73992	1.27526	1.12761	1.51395
74117	Actr3	34.533	19.7036	15.2879	26.9086	11.7773	14.9678	0.463697	0.675211	1.21182	0.915779	0.614073	0.814413
18519	Kat2b	34.5015	26.0802	21.6796	32.4683	20.2298	23.5248	0.182623	0.434503	0.603626	0.315438	0.472526	0.358708
67726	Fam114a2	34.4903	20.9897	14.6572	21.8328	21.098	19.8874	0.343723	0.705413	0.579302	0.445867	0.529366	0.470187
27984	Efhd2	34.4624	23.677	16.1669	25.6481	9.91082	4.94151	0.241992	0.472865	0.757811	1.04073	0.773963	0.566695
66889	Rnf128	34.4281	19.7637	14.0339	23.5112	13.7405	18.669	0.0508777	0.0335945	0.0562493	0.0584111	0.0435863	0.0486073
224045	Eif2b5	34.4248	18.8124	13.5557	20.8124	23.1261	16.3873	0.390075	0.252855	0.619533	0.287893	0.575056	0.632407
27096	Trappc3	34.4115	23.276	14.4161	23.9567	24.8247	16.9866	0.665201	0.864179	0.94033	0.654597	0.7345	0.873033
80748	BC004004	34.4016	21.9645	14.8177	25.6272	22.3652	25.0756	0.107229	0.362651	0.320127	0.186689	0.316571	0.265782
67788	Sfr1	34.3938	21.8307	14.093	23.0983	21.0652	22.8923	0.114835	0.077675	0.159173	0.113005	0.275458	0.139632
216558	Ugp2	34.3394	33.5765	24.2375	40.4712	29.7508	52.9099	0.412666	0.850768	1.03625	0.586879	0.718675	1.14446
53624	Cldn7	34.2744	26.0662	15.5385	26.6504	18.1576	14.7915	0.078145	0.264288	0.595742	1.15349	0.702932	0.190038
16410	Itgav	34.2659	29.1254	15.7256	25.3291	24.5895	27.371	0.372053	0.496126	1.33407	0.795008	0.97745	0.937096
98238	Lrrc59	34.2499	25.992	17.0951	29.3653	30.0293	31.3188	0.112572	0.401486	0.482292	0.483391	0.454139	0.846164
21762	Psmd2	34.23	19.2658	14.7464	22.4146	18.6011	12.6919	0.148466	0.281185	0.308684	0.248369	0.222582	0.306893
11983	Atpif1	34.1796	17.6174	11.6042	25.9712	23.4028	17.7814	0.153318	0.62223	0.425029	0.603497	0.183884	0.372849
66096	Lamtor4	34.13	25.7724	14.3758	24.8999	29.6421	13.9525	0.0850477	0.575266	0.442067	0.125538	0.535517	0.465355
16179	Irak1	34.1187	26.7584	18.3112	26.8031	28.4641	24.4402	0.930205	0.687724	0.94453	0.596059	0.648637	1.10476
67974	Ccny	34.1091	19.1177	13.0217	20.2277	11.8067	17.4567	0.358487	0.539804	0.715901	0.454663	0.424685	0.441835
56442	Serinc1	34.0838	23.8342	16.4832	29.1013	15.1192	19.7772	0.25581	0.376154	0.47791	0.383071	0.333489	0.649144
12315	Calm3	34.0657	22.6074	15.3278	24.8976	30.1699	12.7888	0.180276	0.203232	0.18741	0.177402	0.24024	0.0974236
22214	Ube2h	34.0429	20.945	15.9878	20.5889	9.84319	10.1105	1.00485	1.45111	1.52927	1.11512	1.87424	1.09947
69920	Polr2i	34.0307	20.9949	11.7925	27.9681	22.2017	19.098	0.625286	0.422946	0.433354	0.615318	0.499964	0
51801	Ramp1	34.0261	14.5831	12.7673	21.6783	8.7815	10.6938	0.335118	0.414197	0.574299	0.287804	0.416544	0.548247
380714	Rph3al	33.8966	18.586	16.3898	25.8945	21.1376	19.4897	1.90731	2.83787	4.02914	3.4137	3.4305	2.15621
19651	Rbl2	33.8841	14.775	13.2083	19.7718	14.4849	20.7335	0.662883	0.581629	0.941886	0.683753	0.65455	0.673303
81910	Rrbp1	33.8603	34.8403	26.1006	32.9732	50.0227	32.7315	1.18048	2.81861	3.10477	2.54957	2.44456	2.40575
19823	Rnf7	33.8252	18.9836	16.9831	22.6715	10.8644	13.4975	0.27767	0.429296	0.323023	0.4489	0.356815	0.289395
20382	Srsf2	33.8132	37.6552	29.3819	28.7195	23.1684	31.344	19.7653	23.1392	18.7788	16.351	19.0818	23.7692
55934	Rp9	33.8091	19.3504	14.5761	21.9205	28.7508	15.6739	0.477867	1.11284	0.979364	0.678503	0.810579	0.929687
12041	Bckdk	33.7333	23.4893	16.6187	24.5745	21.5833	15.759	1.27881	1.12128	1.0504	0.74573	1.39174	1.26699
16852	Lgals1	33.7058	24.435	18.8331	43.6427	21.9536	16.6681	0	0.237625	0.106519	0.25928	0.13167	0.0533956
71929	Tmem123	33.6731	18.5114	13.912	31.3161	14.5209	32.2034	0.313276	0.41417	0.751681	0.579196	0.404196	0.565612
18759	Prkci	33.663	24.1965	17.1922	27.3541	23.2715	29.0213	0.344125	0.818011	0.923319	0.713561	0.543921	0.717313
110809	Srsf1	33.6002	23.2296	17.8268	27.5842	18.6883	24.1522	1.56765	3.71127	2.39021	0.925594	2.25622	3.43108
11861	Arl4a	33.5691	40.3226	28.7712	47.2111	39.5067	48.7773	0.28649	0.459452	0.5236	0.386507	0.598538	0.561858
103172	Chchd10	33.5581	23.9258	16.9717	30.6803	21.076	19.5751	0.288906	0.139584	0.200227	0.203072	0.0495006	0.250922
75956	Srrm2	33.4968	43.0119	34.3749	39.6246	31.8207	44.9011	2.137	2.96585	3.01198	2.36444	1.65336	2.69269
207214	Larp4	33.4509	26.3699	18.9614	28.91	13.3489	20.4005	0.398355	0.79712	0.993889	0.76441	0.664901	0.823435
74493	Tnks2	33.4438	22.2714	16.0523	25.0356	18.5753	21.785	0.452572	0.661884	0.807026	0.486282	0.729111	0.710925
14976	Pfdn6	33.3758	12.2588	9.01616	17.3048	22.2746	7.85473	0.7238	1.10156	0.752444	0.356131	0.976612	0.440046
67529	Fgfr1op2	33.3492	19.7803	14.0067	29.3159	19.2603	24.0751	0.608243	0.964703	1.11927	0.894379	0.817548	1.37715
73078	Pmpcb	33.3052	22.6371	12.9977	27.1263	24.9657	28.8	0.287719	0.261068	0.406102	0.131208	0.231456	0.315715
103554	Psme4	33.286	21.0003	15.9867	24.2238	18.4388	22.2074	0.760003	0.957353	0.926973	0.853441	0.79307	0.785734
57874	Hacd3	33.2811	18.9671	13.2177	22.4376	18.5709	24.5675	0.145181	0.313697	0.476536	0.313512	0.295045	0.323638
14711	Gnmt	33.2545	16.8278	11.7401	19.1917	17.768	11.8569	1.09913	1.02668	1.4691	1.59666	0.596356	0.890982
14688	Gnb1	33.2498	22.4903	17.4677	28.4379	15.5083	25.7551	0.243072	0.447424	0.656583	0.517606	0.438492	0.448184
28295	D10Jhu81e	33.2246	20.0402	11.71	22.6349	24.6356	11.97	0.448189	0.633873	0.663592	0.360854	0.659711	0.544968
66350	Pla2g12a	33.1875	19.097	11.7825	21.7723	20.6346	18.2376	0.294868	0.347612	0.356167	0.198972	0.29808	0.338052
20402	Zfp106	33.1846	28.6725	20.1227	30.8729	27.9455	29.098	0.391711	0.715941	0.805762	0.710789	0.716368	0.672216
73847	Fam110a	33.1825	26.7611	24.2435	32.2539	21.2557	15.8005	0.60029	0.517699	0.452434	0.827009	0.467978	0.364956
26554	Cul3	33.181	22.4265	14.9971	25.4575	19.9287	29.5289	0.516398	0.862742	0.9921	0.930141	0.611689	0.798748
68375	Ndufa8	33.1709	25.7434	16.5763	29.5497	56.3258	27.3844	0.295693	0.307155	0.420839	0.29098	0.335645	0.500792
14600	Ghr	33.1647	12.7889	11.9195	17.2827	11.6239	20.4695	0.3243	0.492885	0.990502	0.443668	0.540147	0.870403
233575	Pgap2	33.1511	25.0541	18.1866	28.9814	13.3364	25.8476	0.395344	0.640381	0.769704	0.557967	0.570865	0.512337
11532	Adh5	33.1147	17.6398	13.4362	25.4373	19.3997	15.4366	0.233108	0.25228	0.263874	0.152928	0.139791	0.255099
66364	2310009A05Rik	33.0946	16.0895	11.0201	21.6266	13.6443	20.1204	1.05628	0.884586	0.749486	0.445476	0.452453	0.856245
12424	Cck	33.0852	74.6988	39.2632	77.3062	60.7902	54.9251	0.0514628	0.731003	0.294247	0.126606	0.108015	0.250301
66847	Hint3	32.9958	19.9362	16.7654	24.2612	18.5642	10.5937	0.409146	0.350547	0.515131	0.295257	0.400751	0.679908
13244	Degs1	32.9815	18.0227	12.4008	20.4957	9.06381	14.2098	0.22916	0.213132	0.188598	0.112754	0.223313	0.208983
73158	Larp1	32.9808	27.6777	19.5119	26.1023	18.4798	17.3358	0.612565	0.990652	1.39036	1.00284	0.920031	0.900577
207304	Hectd1	32.9657	25.7442	19.7853	23.1361	25.6384	19.8398	0.462204	0.652205	0.809825	0.511052	0.685153	0.614632
110355	Grk2	32.955	18.7508	14.0874	23.7906	18.9728	13.0149	0.598506	1.15057	1.69738	0.984191	0.939786	0.737318
226122	Ubtd1	32.9514	18.4594	13.4972	19.7051	19.355	9.9653	0.459789	0.73927	1.04478	0.682398	1.25509	0.656834
235623	Scap	32.9464	21.6541	13.9607	20.5778	18.0793	10.756	0.310616	0.512354	0.615604	0.549659	0.488552	0.410819
246703	Naxe	32.9315	25.7464	17.7843	28.4785	25.9893	27.7351	1.45645	1.8882	0.88322	0.238872	0.655056	2.0661
12257	Tspo	32.8572	16.0059	13.0572	19.4297	11.5693	7.69721	0.0792165	0.142886	0.178428	0.103938	0.118762	0.17659
50493	Txnrd1	32.839	20.5871	16.7973	23.3933	26.9362	21.9713	0.118799	0.27321	0.51346	0.425108	0.487032	0.302034
22272	Uqcrq	32.8361	25.883	17.1126	32.5671	43.8788	16.3478	0.186441	0.378329	0.646066	0.733876	0.670833	0.6801
66379	Cox14	32.8343	20.278	15.4591	27.9208	21.4023	15.8395	0.575008	0.583406	0.821925	1.4146	0.258616	0.611774
110454	Ly6a	32.8338	18.9864	17.5351	36.2383	25.3265	22.5451	0.540073	0.324717	0.58224	0.531463	0.395843	0.145932
20321	Frrs1	32.8053	21.2072	17.0084	27.0087	22.5861	22.5327	0.325715	0.505675	0.805128	0.668519	0.496685	0.595958
240832	Tor1aip2	32.7873	20.4988	15.0716	25.7835	16.1989	20.5042	0.607044	0.748139	0.903817	0.713802	0.641686	0.763145
14630	Gclm	32.7525	13.7304	14.3056	18.5049	13.1065	18.9281	0.210845	0.276319	0.493176	0.123193	0.154099	0.360525
20442	St3gal1	32.712	31.0488	23.2061	31.5611	21.5349	29.9859	2.05595	3.82493	3.69667	3.65699	3.72145	2.79224
19329	Rab17	32.6844	16.5138	11.4635	12.8263	11.1095	6.91865	0.311309	0.338744	0.253275	0.0532776	0.324672	0.279784
67466	Pdcl	32.638	21.7101	13.2809	24.5659	21.8735	21.8463	0.443636	0.613794	0.46818	0.615158	0.253948	0.735588
11364	Acadm	32.5985	16.5902	12.3369	19.9492	20.5993	18.0309	0.229727	0.237399	0.331693	0.276302	0.329101	0.481073
15519	Hsp90aa1	32.5832	29.2475	18.1597	28.9135	9.49366	8.85163	0.107157	0.181204	0.148531	0.263623	0.481952	0.390888
11502	Adam9	32.5817	19.5969	13.3824	21.5949	15.7267	17.8277	0.104027	0.139348	0.294037	0.222801	0.193264	0.245538
103199	Fig4	32.5805	17.7585	13.1945	20.5829	11.9504	16.3944	0.166198	0.672942	0.593517	0.400922	0.321839	0.391542
18028	Nfib	32.5643	33.0309	26.3066	35.4005	27.6964	35.2024	1.67635	3.64737	4.31692	3.6365	3.54734	2.41369
21858	Timp2	32.5215	23.4674	17.4165	30.5659	32.6395	30.8815	0.223825	0.309674	0.408077	0.227766	0.372166	0.318546
11465	Actg1	32.5021	23.3697	19.2978	35.6244	0.27731	0.160652	0.151785	0.205336	0.736363	0.896193	0.273068	0
217980	Larp4b	32.4402	26.8428	18.2423	26.404	22.9828	23.0678	0.633992	1.16348	1.48684	1.24436	0.969182	0.998367
73112	Abracl	32.437	19.3709	16.1515	26.4561	19.6271	22.0302	0.394939	0.369279	0.531325	0.422935	0.38312	0.522592
69812	Abhd11os	32.4164	19.5877	13.1053	22.9677	29.2889	9.72266	0.885703	0	0.204612	0.581055	0	0
210789	Tbc1d4	32.414	28.4532	24.1798	27.2882	31.6095	25.9519	0.578209	1.20832	2.09499	1.31465	1.78948	1.16522
21987	Tpd52l1	32.4053	16.9498	14.054	20.3018	16.355	16.0303	0.154012	0.249552	0.440096	0.296328	0.273629	0.26553
226849	Ppp2r5a	32.4008	15.0921	13.215	20.5559	13.9074	13.1833	0.384282	0.538575	0.873552	0.54152	0.75771	0.949475
224022	Slc7a4	32.3985	22.3044	15.7816	23.5995	18.6221	14.9072	1.49788	1.01317	1.52255	0.491334	1.4372	1.21421
20208	Saa1	32.3601	1.43062	1.17266	10.1985	1.64886	1.0287	0.0690301	0	0	0.0679297	0	0
20529	Slc31a1	32.2993	30.3796	17.4948	31.9023	21.8309	30.7122	0.154281	0.329374	0.521256	0.222988	0.35273	0.416227
26894	Cops7a	32.2971	18.8406	13.5801	25.4482	20.0511	19.0468	0.372806	1.13475	0.92276	0.759929	0.942166	0.582823
21923	Tnc	32.2758	23.3094	16.4904	22.2126	18.8806	13.3677	0.44189	0.736839	0.929413	0.670586	0.644527	0.458582
13016	Ctbp1	32.2543	20.7038	14.0738	19.206	23.8819	10.7252	0.580015	0.743547	0.968578	0.869742	0.718837	0.873177
11370	Acadvl	32.2543	18.7857	11.9534	21.1794	19.0595	12.0454	0.509447	0.373308	0.426629	0.208886	0.66193	0.567832
17463	Psmd7	32.2543	18.3262	13.3006	23.091	16.2476	11.4716	0.278012	0.389528	0.502334	0.351746	0.54779	0.434628
14467	Nipsnap2	32.2236	19.8412	13.8939	27.958	19.1395	18.3197	0.372835	0.543602	0.462236	0.370968	0.457101	0.538973
230603	Ttc39a	32.2198	20.2069	16.2454	23.1856	16.8392	16.0651	1.47718	2.19148	2.18737	1.7496	1.71917	1.86096
66881	Pcyox1	32.2017	20.8662	15.1283	21.3623	18.0306	16.8904	0.0565122	0.140159	0.280688	0.222445	0.225929	0.206145
53610	Nono	32.1915	21.2931	13.2876	20.7207	13.1292	10.8419	0.366295	0.572609	0.617728	0.464588	0.43444	0.623547
170460	Stard5	32.1878	14.3227	12.7947	17.5912	12.6024	10.3506	2.68445	1.8822	2.52977	1.86849	2.36565	2.24905
14208	Ppm1g	32.1798	17.9373	12.163	20.8767	21.1202	16.8108	0.386132	0.305637	0.663328	0.396146	0.335018	0.369615
22117	Tst	32.1366	16.4025	15.0929	19.4611	11.1536	5.72542	0.297332	0.55307	0.549509	0.512036	0.326892	0.542304
22608	Ybx1	32.129	21.212	15.9993	25.4645	10.0646	11.8298	0.813562	0.740279	1.29213	0.972148	0.627272	0.965683
99167	Ssx2ip	32.1237	19.3955	15.4298	24.7887	23.3174	18.2168	0.401923	0.472326	0.697789	0.487403	0.404145	0.385045
12492	Scarb2	32.1109	15.9711	12.0458	20.3578	11.2096	13.8567	0.136343	0.210795	0.25573	0.236394	0.216736	0.192099
67675	Cuta	32.0978	22.6642	12.4248	23.8822	28.4502	19.9903	0.699281	1.89199	1.99913	2.0644	2.72575	0.637709
12583	Cdo1	32.0435	8.32752	13.0617	18.4217	19.1654	24.1979	0.493157	0.134712	0.384505	0.373304	0.261614	0.876404
24010	Ik	32.0371	21.9271	13.529	19.0227	26.5062	15.714	0.791816	0.815741	0.713399	0.64733	0.847403	0.799861
231580	Gak	32.0228	21.168	16.9813	22.8529	25.2476	19.6565	0.631018	1.07024	1.59592	1.0079	0.975678	1.04785
68420	Ankrd13a	31.9868	21.5019	18.0204	26.0552	25.457	20.4831	0.122372	0.337458	0.366965	0.23621	0.273779	0.228916
20823	Ssb	31.9454	20.2287	15.031	25.7813	21.2692	24.5683	0.488583	0.906152	1.14691	1.07015	0.746663	1.169
216134	Pdxk	31.9377	28.2156	18.8169	24.7491	32.3663	19.1553	0.363067	0.725406	1.42458	0.862967	0.763712	0.753887
14862	Gstm1	31.9054	9.17189	10.2268	12.5587	5.50076	5.09181	0.175018	0.118383	0.343672	0.0574093	0.332358	0.354683
64660	Mrps24	31.902	14.9057	10.1225	24.7113	13.5992	16.8249	0.333624	0.45133	0.545015	0.0938017	0.285812	0.231808
23980	Pebp1	31.8723	21.7062	13.8435	24.0602	11.7167	5.97245	0.0691967	0.351037	0.287741	0.272375	0.269724	0
72981	Thap12	31.863	15.6538	13.0301	26.441	13.543	19.1677	0.31011	0.365137	0.497504	0.350376	0.420149	0.530696
66409	Rsl1d1	31.8509	21.6865	12.7389	27.8913	18.7639	22.6059	0.506311	0.601919	0.712432	0.649222	0.607252	0.522362
11737	Anp32a	31.8226	15.4346	11.3906	21.3017	12.4634	10.1235	0.379409	0.33313	0.635883	0.423621	0.385042	0.354874
69008	Cab39l	31.8196	15.9496	10.9904	20.4946	15.9407	18.7788	0.324776	0.338959	0.462482	0.323344	0.348442	0.445812
19942	Rpl27	31.8149	17.3584	13.4001	29.405	0.210816	0.213728	1.9249	1.83616	2.06949	1.79707	1.42071	1.62038
22190	Ubc	31.8096	17.128	7.66885	10.3484	77.5263	45.8669	3.17456	6.27668	4.51308	3.68466	1.85491	3.86005
320184	Lrrc58	31.7438	23.0459	17.6812	24.1745	17.4693	19.4817	0.978805	1.00046	1.12306	1.26286	1.12829	1.19016
12259	C1qa	31.7178	20.8894	18.098	22.2944	34.8949	15.6586	0.0699281	0.0945993	0.218087	0.0688133	0.251608	0
209318	Gps1	31.7128	21.7762	13.012	27.595	4.90776	5.8536	0.675483	0.489535	0.969727	0.902114	1.15736	0.938677
270076	Gcdh	31.7061	19.1212	14.9505	22.3945	23.2783	20.8256	0.458364	0.734303	0.727295	0.593496	0.390608	0.469338
20687	Sp3	31.7007	17.3629	14.8218	20.472	11.0603	19.4501	0.436783	0.648208	0.890066	0.651146	0.500406	0.760978
66914	Vps28	31.6972	14.9913	11.3271	21.4444	23.1663	17.7653	0.306351	0.384831	0.16682	0.3876	0.393671	0.372502
18554	Pcsk7	31.6651	15.5656	11.5316	16.0532	14.6927	11.0492	2.38631	1.71068	2.06847	1.9201	1.44734	1.7856
18789	Papola	31.6449	18.7471	14.3121	23.1981	17.1885	24.4337	1.11637	1.86453	2.09376	1.71034	1.45791	1.32526
13602	Sparcl1	31.6333	22.8812	18.3508	22.2059	17.3311	18.0237	0.15391	0.115064	0.168422	0.1395	0.252603	0.152671
71881	Apmap	31.6319	20.707	15.334	25.8933	20.9033	23.2562	0.0835821	0.271369	0.488514	0.372865	0.24393	0.318441
19386	Ranbp2	31.5204	24.1859	18.3605	27.6348	28.2993	28.0405	0.484845	0.78474	0.90606	0.777018	0.583583	0.741135
213673	9530068E07Rik	31.5176	18.4115	13.1201	25.8996	12.8376	17.8676	0.0564504	0.105004	0.141821	0.0277752	0.152335	0.10296
19062	Inpp5k	31.4959	21.2235	16.9329	21.6284	15.802	18.5518	2.32283	4.37083	3.19317	2.73731	3.6343	3.74262
22339	Vegfa	31.4792	34.3958	29.0718	34.4354	43.2978	21.185	1.75789	4.18543	4.18285	3.50586	3.19064	2.18022
56072	Lgals12	31.4597	28.2039	23.261	27.3701	25.0329	25.7482	1.14823	2.54386	2.68143	2.01421	2.14555	2.1246
18712	Pim1	31.4573	49.0252	38.6927	38.4856	45.4189	36.0962	2.89142	7.41844	6.39176	4.6114	5.14202	5.69798
353502	Hcfc1r1	31.4499	20.992	12.229	25.8415	19.4202	29.0278	0.19199	0.649314	0.266117	0.188929	0.345399	0.233447
16909	Lmo2	31.4395	22.0007	16.3772	23.2538	25.8984	20.8068	0.275879	0.508202	0.654954	0.415886	0.584318	0.628077
52710	Slc52a2	31.4341	22.8516	17.5144	20.1566	15.9259	11.6444	0	1.58094	0.485954	0.460002	0	0
14227	Fkbp2	31.4298	25.0649	14.5888	21.3828	28.1555	15.0979	0.0628433	0.0425075	0.108884	0	0.339174	0.0764132
17850	Mut	31.4205	16.8836	13.1143	18.5518	13.6002	19.3801	0.185731	0.262343	0.340731	0.209648	0.176897	0.292258
232286	Tmf1	31.3553	20.9	14.5509	21.3255	18.2328	18.6928	0.392535	0.582413	0.708637	0.654179	0.728969	0.816022
20850	Stat5a	31.3133	24.8505	19.0445	22.953	16.3648	16.7978	2.81892	5.21533	5.12661	3.56749	2.94132	3.05488
12764	Cmas	31.3014	29.8	18.0101	26.2578	30.2884	28.2556	0.620348	0.859433	1.21469	0.92672	1.12948	1.40863
213393	Depp1	31.2502	7.22262	8.89402	11.8574	18.0352	10.244	2.74505	1.23784	1.74392	0.600287	1.5547	2.03976
16480	Jup	31.2413	20.4381	15.2291	22.0544	16.9799	11.4661	0.62975	0.771144	1.14003	0.630396	0.527408	0.633711
76959	Chmp5	31.212	19.5809	13.7054	23.6806	14.8595	18.3964	0.123758	0.137524	0.165414	0.217473	0.222646	0.290213
67845	Rnf115	31.1977	18.8077	13.7207	21.6709	11.3053	21.6381	0.236048	0.26088	0.46741	0.257173	0.265414	0.338272
277010	Marveld1	31.1956	7.79937	7.87507	8.08719	5.02888	5.71016	8.96968	1.26986	3.65035	2.46326	1.31347	2.66322
27528	Nrep	31.1945	61.53	44.1999	71.2319	33.3332	57.2774	0.5257	3.37451	3.58689	2.1417	1.25155	2.5249
20280	Scp2	31.1889	15.5929	12.0328	19.921	15.9153	13.4852	0.103874	0.155059	0.191767	0.126892	0.186875	0.230832
66266	Eapp	31.172	12.8852	11.3162	17.5286	15.7261	11.8823	0.374646	0.429166	0.335031	0.208122	0.380487	0.301247
72278	Ccpg1	31.1443	19.6169	12.643	21.7559	20.0174	17.2545	0.382094	0.529986	0.355315	0.318889	0.342253	0.411672
71667	Tmem248	31.1386	25.1477	13.1391	24.3685	21.0075	23.9905	0.287842	0.839363	0.815689	0.572802	0.836219	0.684438
100504714	Gm16793	31.1344	19.2413	13.9194	18.7355	10.3428	11.8928	1.37424	2.51524	1.70875	1.14021	1.74517	1.4744
17256	Mea1	31.0937	17.6726	11.8597	21.2486	20.8477	11.5524	0	0.0592048	0.0606618	0.0861334	0.209958	0.212858
66230	Mrps28	31.0928	16.8009	10.9602	20.0464	23.3608	12.385	0.0917074	0.16157	0.343286	0.223515	0.247479	0.160782
12793	Cnih1	31.0581	18.1832	15.7065	26.0256	9.70378	19.8872	0.114144	0.10037	0.158215	0.157255	0.232731	0.305342
20658	Son	31.0519	27.7553	22.0087	29.0221	25.9769	27.2961	1.60097	2.13285	2.30112	1.86314	1.45681	2.09056
12848	Cops2	31.0271	20.1048	14.752	25.0977	16.6284	25.9751	0.492607	0.590831	0.739116	0.629681	0.563406	0.771878
65106	Arl6ip5	31.0258	16.88	11.2854	24.6525	15.3121	22.2603	0.152265	0.366654	0.377788	0.311663	0.325066	0.473969
26965	Cul1	31.0066	16.4009	13.8086	25.9877	15.0355	17.967	0.619529	0.891276	1.38344	0.930135	0.709368	0.773788
68024	Hist1h2bc	31.0042	31.006	20.3322	30.5099	19.7922	14.5932	0.0515588	0.151123	0.0893321	0.118386	0.175207	0.0835894
26569	Slc27a4	30.9989	21.5339	14.2445	22.0471	29.0135	14.7169	0.238413	0.50798	0.656799	0.527878	0.536146	0.507315
30795	Fkbp3	30.9915	14.8678	11.4963	27.1387	15.7195	22.0789	0.525554	0.553898	0.567529	0.505148	0.51306	0.624177
106766	Stap2	30.9911	22.6714	16.3714	25.1104	26.1601	22.5279	0.387772	0.587031	0.825433	0.581471	0.852647	0.60622
225164	Mib1	30.9765	22.0485	17.4647	24.0483	20.739	18.7389	2.23919	1.7965	1.73253	1.81689	1.41178	1.64561
74136	Sec14l1	30.9634	18.9923	15.117	20.1444	17.1246	14.2107	0.66493	0.941908	1.29201	0.729698	0.981209	0.812743
68077	Nop53	30.9471	16.9025	10.4079	15.0773	17.5375	6.21	0.441336	0.412244	0.589889	0.165448	0.529323	0.383311
66997	Psmd12	30.9252	20.4114	12.2213	21.2952	19.2189	22.1248	0.469126	0.379742	0.447717	0.461647	0.31361	0.420806
66836	Tmem223	30.8745	14.3502	9.20453	21.3864	11.7916	11.9545	0.352989	0.119381	0.611597	0.868404	0.635043	1.07303
108124	Napa	30.8712	20.7691	14.0718	23.4104	18.2143	16.2124	0.721361	0.945046	1.19985	1.04611	1.30687	0.784797
64540	Tspan4	30.8359	9.56664	9.28918	16.831	5.32562	3.69944	1.71609	1.29733	1.6387	1.0163	0.661237	0.642046
229096	Ythdf3	30.8155	25.9849	18.0245	30.3721	13.5138	25.3931	1.89439	3.02147	3.16633	2.82075	1.59966	2.26497
15490	Hsd17b7	30.8116	28.6478	18.8722	26.467	16.0362	24.4336	0.316974	0.696808	0.506482	0.675829	0.881778	0.749427
67043	Syap1	30.806	19.2547	13.3969	23.4625	13.0953	16.4598	0.251024	0.271074	0.369309	0.294693	0.35917	0.358777
102103	Mtus1	30.7748	24.1115	16.3827	22.4346	24.5245	24.2584	0.261319	0.526401	0.935281	0.485213	1.08781	0.592586
74763	Naa60	30.7695	17.3992	14.4693	24.8736	10.8194	13.6839	0.829381	0.808644	1.05639	0.911746	0.690038	0.754082
66395	Ahnak	30.7508	25.8943	29.8623	34.5439	27.2061	20.8367	0.0880818	0.143243	0.149366	0.132783	0.143853	0.125332
30933	Tor2a	30.7424	21.6465	11.9046	16.9446	14.3556	10.724	0.18585	0.402272	0.334889	0.182888	0.445805	0.587552
12260	C1qb	30.7358	13.312	12.9661	21.7578	21.2001	11.8174	0.441396	0.351249	0.278917	0.281056	0.217986	0.189426
13032	Ctsc	30.7234	29.4759	17.6996	28.443	21.7538	40.2367	0.681123	1.49651	1.72082	1.2312	0.837193	1.85611
66661	Srp72	30.7169	22.1856	14.8725	25.4241	20.0204	29.397	0.339951	0.62824	0.835128	0.937882	0.695316	0.863621
22145	Tuba4a	30.6894	25.5546	21.2117	31.7265	32.622	29.5027	0.841981	1.62094	2.28925	1.65712	2.01968	1.02379
192170	Eif4a3	30.689	17.1792	10.5734	21.6085	14.9133	13.082	0.391843	0.478789	0.626355	0.373157	0.560922	0.507193
14827	Pdia3	30.6673	22.7914	14.4513	31.7161	23.0761	35.0923	0.227359	0.382494	0.848459	0.550731	0.416021	0.623791
19211	Pten	30.641	18.4556	14.4945	22.9099	10.1337	16.7816	1.00536	1.58875	1.86062	1.63934	1.03526	1.17072
226977	Actr1b	30.6238	20.672	14.142	19.3161	23.5796	13.0667	0.194191	0.343534	0.253639	0.249894	0.376232	0.526736
170791	Rbm39	30.6225	25.0421	18.369	22.1303	26.4371	26.1977	3.87727	4.4356	4.57679	3.89277	3.10387	4.60211
28199	Dcaf11	30.5957	20.1139	14.2906	24.4245	17.4031	15.9604	0.405438	0.763101	0.757448	0.520401	1.00425	0.685892
50790	Acsl4	30.59	25.4524	16.7685	23.4808	24.3827	28.3463	0.130709	0.527871	0.769996	0.378309	0.57174	0.516533
80913	Pum2	30.4887	24.1859	17.5193	26.3947	15.541	24.8243	0.676199	1.11791	1.42711	0.99105	0.749536	0.846267
66493	Mrpl51	30.4647	18.8048	13.5565	22.6891	11.4806	11.3356	0.381708	0.258189	0.396814	0.375623	0.343355	0.464131
66998	Psmd5	30.4572	14.0328	11.4938	19.7949	19.3234	20.6255	0.207115	0.212734	0.364169	0.120778	0.174805	0.587622
74192	Arpc5l	30.4526	21.4908	15.8289	27.0703	25.2622	17.7736	0.878756	0.810537	1.08655	1.15955	0.838368	1.16565
107686	Snrpd2	30.4037	22.1746	13.1924	20.8132	25.6841	15.4305	0.107559	0.0727535	0.167724	0.264612	0.0967521	0.392354
14533	Bloc1s1	30.3791	19.7875	16.1806	28.7876	10.0085	14.1371	0.751128	0.866701	0.428704	0.782634	0.450438	0.214899
67078	Pgp	30.3791	18.6036	15.3358	24.7278	22.5661	10.4888	0	0.958987	0.491294	0	0.850213	0
12778	Ackr3	30.3767	15.429	9.54305	18.7786	8.60772	11.5002	1.43779	1.52825	1.37606	0.997143	1.22352	1.28205
12367	Casp3	30.357	26.8596	18.2364	24.8565	29.8812	36.0732	0.189771	0.646394	0.535478	0.53356	0.61372	0.741693
226757	Wdr26	30.3183	23.3309	16.698	23.4572	15.1401	20.1911	0.712398	0.999533	1.18354	0.701041	0.854425	1.21767
69550	Bst2	30.3174	18.57	13.6575	20.5524	31.0084	10.24	0.321739	0.0725418	0.260145	0.105537	0.643137	0.456415
12304	Pdia4	30.3173	23.18	14.3259	23.1303	34.8957	29.4025	0.147379	0.263879	0.390539	0.272997	0.540681	0.453278
105853	Mal2	30.3133	21.7305	15.2087	30.0588	12.6858	24.3653	0.134847	0.258432	0.334884	0.309628	0.159035	0.235017
67857	Ppp6c	30.3083	17.588	11.1052	19.15	15.2951	21.9506	0.216743	0.162202	0.274859	0.358505	0.312497	0.308403
59041	Stk25	30.2917	22.5545	16.6933	25.3609	24.3949	20.7304	1.18971	1.42317	1.85901	1.47427	1.93556	1.52697
75212	Rnf121	30.2897	18.269	13.6423	28.7557	23.0141	23.3784	0.502573	1.09139	1.33926	1.2581	0.743767	0.882693
19058	Ppp3r1	30.2737	19.8042	15.4508	25.9119	12.1643	20.5228	0.241916	0.47758	0.63165	0.539787	0.342439	0.359141
24109	Ubl3	30.2717	18.1862	12.3667	20.0815	15.6595	13.8766	0.294981	0.447016	0.700785	0.371222	0.438835	0.458693
18114	Rrp1	30.2625	15.8629	11.1992	17.4508	26.432	12.7345	0.133107	0.515651	0.528341	0.273879	0.413624	0.338413
11416	Slc33a1	30.2598	23.0123	13.0499	24.2043	16.8076	23.1218	0.749323	1.40287	1.06878	1.42209	0.874638	1.49685
330189	Tmem120b	30.2428	17.219	13.6767	20.068	14.6419	17.5432	0.633597	1.5011	1.91913	1.36652	1.53164	0.92609
50850	Spast	30.2213	18.379	14.3091	19.601	16.5415	16.7366	0.481621	0.822708	0.787324	0.503398	0.791398	0.79406
74158	Josd1	30.2206	14.9132	11.6446	18.5166	9.48311	9.84522	0.365881	0.43523	0.529008	0.248309	0.499353	0.628978
11430	Acox1	30.2087	16.8624	14.3707	16.5086	16.5678	19.0078	0.720229	1.15078	1.24199	0.697586	1.34334	1.14468
53869	Rab11a	30.1944	16.496	12.5136	21.7678	12.6351	18.6934	0.211609	0.620243	0.599955	0.422781	0.422994	0.608169
66335	Atp6v1c1	30.1942	16.0975	12.5088	20.091	14.161	12.4873	0.431102	0.647656	0.688755	0.486747	0.604129	0.491084
112406	Egln2	30.1781	15.9028	12.1396	16.8053	19.1495	6.3291	1.54395	1.26496	1.8085	1.09135	1.43446	1.42783
54709	Eif3i	30.176	19.6271	14.0993	23.638	18.6712	14.9198	0.498228	0.320956	0.353518	0.30351	0.241868	0.31733
236792	Mmgt1	30.1693	15.8766	11.2207	18.5902	11.7077	22.5481	0.108535	0.220241	0.155814	0.137321	0.213856	0.226237
68475	Ssna1	30.1638	18.9888	11.5909	27.6257	23.1034	12.3468	1.25503	1.01869	0.8698	0.247005	1.20419	0.610414
59069	Tpm3	30.1498	18.2016	13.8529	22.1133	8.95567	10.1929	0.608969	1.20022	1.20974	1.03837	1.10186	1.02771
19227	Pthlh	30.0832	38.1532	24.355	53.216	23.8927	22.9708	0.357662	0.934327	1.77361	1.46852	0.86533	1.25969
14194	Fh1	30.0408	15.8815	13.615	24.5831	17.0668	19.1289	0.245291	0.270095	0.375579	0.359264	0.246301	0.319066
73274	Gpbp1	29.9759	18.5902	14.2487	19.8989	14.3039	18.6572	0.378176	0.617942	0.907024	0.767292	0.514726	0.643254
66990	Tmem134	29.9063	14.4889	10.8486	20.9169	11.1163	15.5274	0.594301	1.09633	1.0297	0.292413	1.27977	1.14964
321022	Cdv3	29.9019	23.5999	16.7065	24.2653	9.94312	11.0627	0.953095	1.25712	2.26236	1.73512	1.6194	1.79629
66510	Rnf181	29.8572	19.3518	12.6424	24.8551	14.0714	18.01	0.207943	0.453217	0.280224	0.159155	0.443378	0.421409
67615	Ube2r2	29.8392	15.7567	12.2973	18.4768	19.2255	23.6357	0.248321	0.334316	0.445141	0.296055	0.335056	0.336782
19883	Rora	29.8124	31.1626	20.6831	22.5096	17.0671	23.3234	0.213705	0.336722	0.446555	0.335845	0.442007	0.311561
23996	Psmc4	29.7685	14.6287	10.3586	17.3684	20.8331	14.5844	0.163676	0.207583	0.50337	0.140933	0.343537	0.174141
52538	Acaa2	29.76	15.4173	10.3126	19.3827	20.8382	12.4455	0.0404967	0.0924483	0.149102	0.104609	0.0819623	0.221586
67420	Far1	29.7551	26.279	16.6892	29.5974	14.5759	24.8331	0.768623	1.23647	1.22397	1.30125	0.865758	1.38037
242291	Impad1	29.7518	18.389	12.3388	22.0336	12.8419	19.8681	0.222764	0.308532	0.422725	0.292283	0.251272	0.309561
69202	Ptms	29.7131	17.2269	14.4768	23.5234	29.675	8.28525	0.70456	0.7569	0.861697	1.38666	1.26754	0.554334
53612	Vti1b	29.7113	17.7806	14.3442	23.1919	19.8104	23.3906	0.374555	0.42609	0.525071	0.578008	0.474753	0.496837
12343	Capza2	29.691	17.2092	14.018	22.8584	12.5872	16.4579	0.630257	0.626924	0.857082	0.81826	0.492293	0.920908
67426	Coq8a	29.6805	20.4106	15.599	20.4451	18.8742	16.353	1.0576	2.01483	1.73996	1.30808	1.60301	1.28597
27377	Yme1l1	29.6738	17.8033	13.9716	22.6013	12.8888	19.5512	0.330077	0.547359	0.67521	0.576284	0.502302	0.573975
50849	Rnf10	29.6553	21.4878	16.3043	23.3542	18.0073	16.2164	0.258081	0.598515	0.745794	0.38095	0.65223	0.605203
50794	Klf13	29.6484	17.0382	13.8521	17.3977	14.6717	11.5808	1.3641	1.34606	2.2954	1.5799	1.41556	0.999974
27981	Rsrp1	29.6222	38.0212	30.7945	30.7304	31.176	44.7702	14.3626	16.7652	12.6843	13.4875	13.3379	23.9506
60595	Actn4	29.6222	28.9213	24.3071	36.9455	23.9153	23.7517	0.611485	0.896825	1.26314	0.919158	0.872239	0.6954
12336	Capns1	29.6149	22.8155	15.0059	20.9547	21.6227	23.934	0.155092	0.41962	0.470254	0.248007	0.430153	0.212154
22321	Vars	29.613	26.3313	19.1722	23.4006	21.0245	11.2546	0.548315	1.36516	1.32195	0.849542	1.00743	0.879495
232087	Mat2a	29.58	17.5875	18.6799	30.3072	9.67974	18.6085	1.03551	0.985784	1.30243	1.84931	1.08096	1.72545
70349	Copb1	29.5786	25.825	18.0314	28.2262	27.9837	31.4226	0.331683	0.560878	0.569684	0.407994	0.512394	0.648793
70178	Abhd17c	29.516	23.5132	15.3221	19.9688	18.0114	22.0104	0.291344	0.695145	0.87312	0.655313	0.977245	0.661794
20922	Supt4a	29.4937	10.873	10.3172	20.7704	7.46032	10.1978	0.276915	0.374613	0.383832	0.0990912	0.392508	0.45915
18984	Por	29.4587	16.5272	14.2027	15.3671	18.6998	9.1646	0.148129	0.304593	0.492772	0.212821	0.502779	0.3134
20530	Slc31a2	29.4575	17.5073	12.6393	20.9104	13.6955	12.2346	0.488751	0.626386	0.971617	0.493616	0.694173	0.688123
233066	Syne4	29.4434	32.2904	21.7595	26.161	38.6847	11.5861	1.21418	2.46382	3.13219	2.38964	1.80681	3.17143
76178	Coa5	29.4315	21.1278	14.7714	21.8943	13.5026	23.1131	0.0704628	0.190645	0.175803	0.194151	0.261983	0.27417
66824	Pycard	29.4292	16.2273	15.3284	23.5487	23.4826	14.7692	0.360384	0	0.124882	0.709277	0	0.438202
226856	Lpgat1	29.4241	28.1501	17.6968	25.1364	21.7121	37.2711	0.42001	0.991377	1.07793	0.938567	1.20558	1.1544
20322	Sord	29.413	15.0275	11.1225	16.4672	10.6516	13.5418	0.191936	0.129826	0.235954	0.202367	0.252125	0.205597
74525	Fam234b	29.3653	21.563	15.1363	23.528	14.9261	14.9459	0.337394	0.45643	0.73959	0.429009	0.356918	0.50244
21961	Tns1	29.3596	35.3694	32.7161	36.3232	26.2914	19.4116	0.554417	1.14991	1.33604	0.853949	1.39799	0.598544
192159	Prpf8	29.3182	23.3422	18.6277	25.6942	20.3533	28.5821	0.255497	0.380202	0.374802	0.360374	0.377935	0.352089
68194	Ndufb4	29.2705	20.3753	18.7103	28.8038	10.5659	46.9938	0.449751	0.663739	0.765082	0.261526	0.576194	0.820301
66870	Serbp1	29.246	16.4444	12.8443	20.914	17.3739	14.1403	1.09958	1.09607	1.72133	1.38578	0.711456	1.21973
21871	Atp6v0a2	29.2395	22.3268	16.8692	23.3154	17.6156	18.8693	0.114895	0.280367	0.303898	0.257614	0.276475	0.21221
68349	Ndufs3	29.2348	20.1459	13.6026	20.935	10.6177	9.34583	1.01633	1.06936	1.09568	1.16682	0.948071	1.33877
81898	Sf3b1	29.2041	21.2858	17.5922	23.1513	19.0164	23.5755	0.585017	0.675031	0.842692	0.820266	0.701649	0.697394
12177	Bnip3l	29.1951	13.8394	10.6077	15.6426	8.65952	13.9701	0.152136	0.304428	0.300936	0.218328	0.30411	0.400804
52690	Setd3	29.1626	17.5512	12.6405	22.0155	11.6851	12.2055	0.312672	0.555959	0.700049	0.486404	0.519845	0.382464
53872	Caprin1	29.1406	22.2968	16.6572	26.6194	18.4533	23.925	0.624009	1.27269	1.60113	1.31718	0.905523	1.1584
26395	Map2k1	29.1329	16.269	12.474	18.7755	19.1884	14.3272	0.228782	0.528281	0.688905	0.479382	0.600826	0.374109
68592	Syf2	29.1199	18.1922	10.1959	15.8203	16.1287	12.5403	0.0978145	0.430054	0.271161	0.120319	0.307952	0.446009
21766	Tex261	29.0839	17.2706	11.2502	16.5842	15.8524	13.9811	0.166099	0.393225	0.518017	0.367765	0.398426	0.302948
67819	Derl1	29.0443	19.4792	11.4719	20.4267	13.8256	13.3682	0.45693	0.644629	0.780378	0.687315	0.579341	0.785771
213491	Szrd1	29.0357	14.452	10.9159	18.9844	20.2986	9.99213	0.32914	0.445263	0.830702	0.415663	0.447393	0.446903
66676	Tmed7	29.0176	17.8849	12.6222	21.9947	12.5634	21.4207	0.430656	0.0728243	0.435263	0.60037	0.279778	0.349099
224742	Abcf1	28.9982	18.5894	13.2988	18.7015	20.1897	12.6497	0.819577	0.697427	1.00318	0.52033	0.626248	0.546496
59008	Anapc5	28.9948	18.3083	13.5543	19.8648	17.0826	15.1375	0.346439	0.423601	0.432487	0.327804	0.47144	0.486053
78891	Scyl1	28.9641	21.577	14.0379	19.4028	24.5869	12.493	0.16249	0.558	0.532751	0.3444	0.727071	0.471146
13135	Dad1	28.9469	21.1218	12.0418	19.2395	11.8074	25.9991	0.271929	0.332268	0.641374	0.405708	0.405048	0.70396
11776	Ap3d1	28.9403	21.8262	18.2517	23.0569	27.8726	18.5399	0.800167	1.50057	1.59178	1.13737	1.56648	1.17372
69806	Slc39a11	28.9401	25.3774	14.4722	20.9754	23.5122	14.9607	0.0529247	0.137119	0.128601	0.133201	0.217742	0.114275
252870	Usp7	28.9329	18.96	15.1554	20.0076	15.4393	17.3218	0.302439	0.483039	0.631585	0.419548	0.448224	0.419586
286940	Flnb	28.9251	30.0376	25.1454	28.5328	25.7507	19.6584	0.371428	0.734057	0.891257	0.66363	0.871668	0.484432
266781	Snx17	28.9142	16.8601	12.3228	16.6795	15.4659	10.7494	0.814772	1.05431	0.81019	0.697203	1.0197	1.163
76709	Arpc2	28.8964	21.4609	15.7999	25.0063	17.2851	25.072	0.215676	0.507676	0.732424	0.666426	0.522521	0.587434
13521	Slc26a2	28.8895	14.8195	10.8905	17.1888	14.7809	15.8785	0.498182	0.409181	0.517898	0.466896	0.519258	0.591333
67495	Tmem167b	28.8597	19.3436	13.5258	21.5253	22.6479	18.4748	0.0418344	0.28297	0.449397	0.288173	0.275961	0.661282
12567	Cdk4	28.8516	14.8472	12.0904	21.1287	11.8986	14.2191	0.720767	1.08757	1.11433	1.03664	0.93096	0.539326
52468	Ctdsp2	28.7837	22.1055	14.167	16.0925	13.1826	12.8846	1.03616	1.61737	1.92784	1.54514	2.08396	0.959459
216190	Appl2	28.7825	27.499	22.4222	29.0565	22.068	24.2373	1.10749	1.66639	1.75635	0.998092	1.81623	1.28824
267019	Rps15a	28.7738	17.5929	15.6486	25.8175	4.43058	6.11127	0.991843	0.552494	1.43545	1.43534	0.886354	0.945893
16880	Lifr	28.7737	16.1555	14.2785	16.455	11.4643	14.1048	0.692988	0.75181	0.956653	0.741722	0.705664	0.724988
433375	Creg1	28.7586	11.5259	7.31724	15.9885	10.4562	14.249	0.0279198	0.0660977	0.0773992	0.0961615	0.016743	0.0848715
68598	Dnajc8	28.7323	15.7358	13.0398	21.4337	22.5105	15.5524	0.384346	0.415957	0.404884	0.332833	0.447142	0.420605
67877	Naa20	28.7317	14.9666	12.8554	24.2655	6.13938	10.039	0.687634	0.915702	1.1728	0.888132	0.966473	1.18885
214048	Larp1b	28.7244	21.8638	12.9038	20.7741	15.1501	20.0304	0.122441	0.25191	0.480861	0.39159	0.263109	0.285354
12847	Copa	28.7179	25.5879	19.653	24.5375	27.2051	28.3147	0.753052	1.24387	1.28457	1.10543	1.12773	1.31531
108645	Mat2b	28.7066	16.0247	13.7201	22.7327	13.5348	18.5109	0.481994	0.826428	0.823461	0.430188	0.463813	0.872293
380629	Heca	28.6776	14.7638	10.3019	15.239	12.4968	9.64737	0.417019	0.546268	0.573959	0.320783	0.489591	0.667757
78308	Gpr108	28.6767	21.4388	12.9978	18.593	23.365	18.1482	0.111115	0.292285	0.34226	0.157941	0.318362	0.315254
26572	Cops3	28.6705	15.9935	10.3062	24.4841	17.0944	18.2321	0.506273	0.543631	0.570168	0.292694	0.667926	0.54634
72759	Tmem135	28.6123	22.2128	19.9024	25.4059	17.8077	27.4842	0.272749	0.571333	0.91974	0.689523	0.569498	0.552472
107732	Mrpl10	28.6109	14.8386	11.5623	18.795	16.2835	15.2026	0.825086	0.763703	1.1286	0.470066	0.703121	0.765637
57875	Angptl4	28.6103	4.95267	4.95708	4.06968	6.09848	5.02862	0.351841	0.146453	0.290736	0.159799	0.551827	0.263271
107652	Uap1	28.6089	15.3217	11.2099	18.5414	19.5449	15.2454	0.988902	1.19238	1.46607	1.4047	1.31755	1.33837
66887	Lonp2	28.5731	19.238	15.3835	23.3739	22.0229	20.4089	0.325289	0.606534	0.923712	0.652954	0.511843	0.721054
23945	Mgll	28.5466	12.6716	12.7419	12.3998	10.6826	8.5421	0.187072	0.28207	0.382648	0.291476	0.490025	0.246423
20226	Sars	28.5463	20.8717	13.6284	23.1771	19.7856	13.2618	0.433115	0.741018	1.08002	0.82735	0.69771	0.877731
215751	Ginm1	28.5444	13.4933	11.0997	18.5932	14.7347	19.4247	0.170163	0.184158	0.247656	0.178613	0.285722	0.33105
68581	Tmed10	28.5139	22.147	14.4392	25.4988	11.5512	19.9501	0.333848	0.668872	0.691191	0.623783	0.628484	0.91978
67040	Ddx17	28.4843	29.6868	22.8752	27.3573	28.811	33.8451	3.0435	4.20083	3.42469	3.01708	3.73781	4.35616
69981	Tmem30a	28.4776	17.9871	14.2092	23.5076	11.2164	20.6011	0.160578	0.257961	0.412694	0.197522	0.345059	0.2522
67767	Jagn1	28.4657	15.7913	8.58672	22.7723	11.1756	18.1777	0.434695	0.274427	0.582446	0.456283	0.399707	0.563797
19025	Ctsa	28.4649	15.74	11.8982	17.7521	13.0371	10.5565	0.428155	0.347527	0.316515	0.449418	0.376577	0.208243
20887	Sult1a1	28.4514	9.71759	10.7377	17.3716	9.62894	17.1262	1.46611	0.16528	0.550379	0.360684	0.769298	0.51995
50500	Ttpa	28.4429	18.8125	12.7093	20.6238	13.9856	19.3521	0.989304	1.13487	1.76505	1.24323	1.18654	1.03224
434437	Amt	28.4325	18.9025	10.6961	19.4513	22.6561	14.9181	0.424526	0.130523	0.361086	0.0759561	0.231437	0.187707
67387	Unc50	28.4167	16.5636	12.3801	18.6125	12.3835	14.7766	0.445124	0.94957	0.878018	0.505416	0.985597	1.16575
232989	Hnrnpul1	28.3855	19.6836	13.4065	19.8635	24.4869	21.2202	0.404962	0.827644	1.19506	0.745592	0.788604	0.974223
19205	Ptbp1	28.3523	24.0913	18.7001	26.5114	14.3636	15.4958	0.412376	1.38198	1.44198	0.830049	0.944215	0.797715
24070	Mpdu1	28.344	15.1965	9.62481	20.7092	18.1912	15.7914	0.422177	0.437862	0.526662	0.387751	0.843907	0.889788
75612	Gns	28.3098	15.9319	12.4522	17.0618	14.9397	16.4924	0.573071	0.846319	0.751307	0.634427	0.787555	0.720043
74451	Pgs1	28.2962	17.3169	15.0582	17.9557	20.2346	11.537	0.325801	0.861459	0.832625	0.404403	0.888078	0.427665
13350	Dgat1	28.2879	14.5675	13.5925	15.6791	14.5751	12.4779	1.86673	2.06014	3.30811	1.74029	2.80843	1.89152
63959	Slc29a1	28.2763	14.6093	12.3475	15.5556	15.6428	10.0228	1.4618	0.710447	1.36581	0.639332	0.98051	0.592483
13177	Eci1	28.2632	14.398	10.0398	20.1322	20.9202	13.3726	0.335488	0.461414	0.422393	0.209088	0.288366	0.448723
69256	Zfp397	28.2446	17.8958	16.4781	23.9526	16.1339	21.7328	1.77995	1.33989	1.59173	1.80807	1.79048	1.98975
16562	Kif1c	28.2197	16.9739	13.1672	18.1655	17.6901	7.26712	0.323312	0.333412	0.532629	0.302511	0.390947	0.373791
69692	Hddc2	28.2113	17.6237	14.0724	20.5117	16.0558	16.6053	0.28652	0.437621	0.336293	0.34562	0.193992	0.539442
56736	Rnf14	28.2038	18.5996	13.8833	20.668	13.9286	18.1127	0.896924	1.07413	0.978276	1.02008	0.978746	1.05484
21376	Tbrg1	28.1942	22.4722	15.6548	27.4202	27.6355	26.5637	0.295099	0.505669	0.490844	0.522711	0.530897	0.382742
233726	Ipo7	28.1941	22.6236	15.3191	22.1008	15.3581	18.5738	0.224916	0.556919	0.745987	0.62842	0.462439	0.63487
23991	Cib1	28.1834	18.555	10.591	19.8453	31.8491	19.0384	0.699054	0.888944	1.13368	0.853008	0.871957	1.7
54208	Arl6ip1	28.1602	15.9003	13.6113	19.0887	10.7266	15.4305	0.210126	0.274108	0.218442	0.103388	0.342024	0.510998
69815	Krtcap3	28.1354	16.2877	11.155	16.3378	12.8442	9.55436	2.44454	2.20466	1.60007	4.54385	0.814415	0.660532
66530	Ubxn6	28.1231	15.5359	11.0062	16.8585	13.9556	8.29546	0.487827	0.573102	0.346985	0.631645	0.492701	0.811699
53868	Rab25	28.116	17.0419	12.7375	21.5593	12.0433	8.28781	0.248732	0.0672973	0.189622	0.22029	0.253572	0.151221
20443	St3gal4	28.1053	24.4298	18.597	20.962	14.0706	16.7778	0.245953	0.666733	0.588734	0.65721	0.769235	0.494602
110196	Fdps	28.0818	21.2644	15.4228	20.4215	22.9831	17.3949	0.298781	0.846279	1.15183	0.771797	0.862273	1.1126
78894	Aacs	28.0561	30.9962	25.6016	26.9686	37.2339	19.7764	0.373515	1.22454	1.50888	1.36759	0.881835	0.666932
23986	Eci2	28.0472	9.48563	8.2751	14.4309	12.11	13.1542	0.567474	0.312978	0.490097	0.300692	0.486896	0.350313
22004	Tpm2	28.0456	25.1361	16.0362	28.4764	30.3802	13.018	0.41721	0.497214	0.819252	0.44966	0.643355	1.11123
56351	Ptges3	27.9956	14.4255	12.6298	21.5716	6.0185	11.0793	0.419196	0.465443	0.931868	0.575962	0.701978	1.02904
11853	Rhoc	27.9898	21.045	15.3605	27.8982	27.7348	20.3034	0.118691	0.200708	0.195365	0.0291998	0.320296	0.180401
75734	Mff	27.9674	16.4778	12.3088	25.9144	8.93665	18.7821	0.594782	0.681886	0.831414	0.654743	0.556179	0.723215
27360	Add3	27.9401	18.0022	14.1646	18.8863	16.4372	15.8262	0.252975	0.529596	0.942369	0.594972	0.871543	0.490623
216742	Fnip1	27.9356	18.6596	15.4886	14.6952	12.2071	11.2893	0.598169	0.765434	0.716997	0.506018	1.08138	0.905976
52014	Nus1	27.9342	23.1693	14.0305	25.3426	10.6647	15.81	0.343512	0.658333	0.855567	0.767623	0.974199	0.757058
27979	Eif3b	27.9262	23.038	15.6763	22.9437	19.5902	18.8294	0.379643	0.484591	0.753263	0.409745	0.52877	0.491402
14672	Gna11	27.9234	18.406	13.2945	19.1103	18.8798	12.5039	0.187885	0.876223	0.846387	0.457358	0.800557	0.505006
72055	Slc38a10	27.8866	24.2473	15.1972	21.3907	30.5304	14.2589	0.221331	0.652897	0.658313	0.471905	0.730004	0.527033
67171	Dram2	27.87	15.1003	11.0866	21.4089	8.89663	20.3444	0.400352	0.727994	0.747711	0.593513	0.483286	0.676464
66711	Sbds	27.8551	15.6258	10.8374	17.6448	15.0538	14.3998	0.563121	0.412639	0.75344	0.95436	0.853615	0.855897
57373	Akip1	27.8455	8.25143	7.07604	8.74241	5.48663	4.67566	0.190062	0.0701228	0.173634	0.102017	0.124338	0.168074
66631	Mfsd14b	27.8324	17.0162	11.3701	18.2104	9.3592	15.8142	0.176975	0.23745	0.252342	0.259802	0.193119	0.27516
69082	Zc3h15	27.8308	18.5409	13.6555	20.7764	12.9848	12.6172	0.295862	0.590604	0.732668	0.433167	0.501977	0.570332
13171	Dbt	27.8257	11.9556	10.4164	18.5119	10.341	13.5337	0.176626	0.192191	0.353926	0.328728	0.0874985	0.23344
67710	Polr2g	27.7952	16.6895	10.4043	20.185	10.9636	12.6513	0.254975	0.325769	0.343604	0.167274	0.203872	0.34448
18970	Polb	27.7592	16.9273	11.4775	22.7639	20.0517	25.4429	0.450079	1.06552	0.984057	0.801446	0.784008	0.833929
69162	Sec31a	27.7381	27.3692	19.7738	27.0257	28.2175	32.7259	0.861295	2.09799	2.1132	1.86414	2.03066	1.95429
19769	Rit1	27.6902	19.0789	14.4093	23.8311	16.9993	16.1499	0.552513	1.06778	1.34412	1.16508	1.04133	0.904898
16784	Lamp2	27.6629	14.2454	11.052	19.5844	8.50053	14.549	0.654752	0.768803	0.810314	0.635947	0.547321	0.623811
66356	Knop1	27.6564	14.866	11.1132	18.7998	12.9454	13.306	1.29586	0.673429	1.2431	1.07304	0.767629	0.710978
26611	Rcn2	27.6491	10.8816	8.91949	15.6918	9.37168	8.98525	0.559164	0.277007	0.428465	0.3565	0.311707	0.679906
11534	Adk	27.644	15.4539	11.5863	19.1263	23.4388	23.0281	0.233469	0.419265	0.667962	0.378274	0.403458	0.427423
12826	Col4a1	27.6243	31.1069	22.7718	25.6525	45.8827	17.4806	0.144923	0.131242	0.276414	0.14497	0.35194	0.243208
233977	Ppfia1	27.6069	18.7388	13.9727	19.7209	24.2966	14.991	0.554937	1.02981	1.44537	0.911332	1.10316	0.900418
69727	Usp46	27.6037	11.8522	9.80105	16.2195	10.1	10.6044	0.114874	0.133968	0.222369	0.191003	0.257736	0.168578
11739	Slc25a4	27.5865	14.7343	11.4247	22.5119	10.5916	7.66997	0.0605147	0.0409324	0.0209699	0.05955	0.0362896	0.147164
67456	Ergic2	27.574	18.7398	12.8499	23.5208	15.3756	22.3654	0.846553	1.3251	1.35157	1.29974	1.15088	1.3581
93747	Echs1	27.549	13.8897	12.2647	16.914	16.4564	11.5566	0.702374	0.579014	0.52481	0.518383	0.434364	0.64053
11433	Acp5	27.5439	15.9847	14.1925	16.1843	17.4273	13.3966	0.069758	0.106165	0.0423025	0.154453	0.188247	0.0636157
13867	Erbb3	27.5365	18.6258	11.2993	13.075	19.0344	11.2779	0.304759	0.531625	0.56972	0.197303	0.442468	0.663119
20643	Snrpe	27.5342	19.6885	13.8121	20.386	3.77412	7.33365	0.19634	0.118049	0.21167	0.386421	0.130824	0.0530526
66231	Thoc7	27.5274	14.4193	8.89658	15.5965	12.0056	14.3127	0.520756	0.616422	0.414226	0.291167	0.738136	0.791506
14544	Gda	27.522	13.6815	11.0627	14.8811	6.64515	10.9136	0.413056	0.642255	0.528587	0.463815	0.571462	0.646045
13356	Dgcr2	27.4991	19.6643	14.034	19.3706	15.916	15.4187	0.539212	0.778688	1.05664	0.756129	0.633778	0.747436
66050	0610009B22Rik	27.4263	17.3438	13.103	17.0878	9.34272	14.997	0.262872	0.24893	0.182183	0.362153	0.126111	0.639268
232157	Mob1a	27.4224	13.5762	13.1375	21.2143	10.5504	12.6546	0.261051	0.287754	0.365194	0.304462	0.17974	0.482009
56495	Asna1	27.3892	16.5064	10.0976	19.3531	17.1658	11.1429	0.29664	0.429961	0.528651	0.145956	0.470138	0.360695
13819	Epas1	27.3848	25.4205	20.491	26.2366	17.2896	20.4303	0.37046	0.782328	1.31025	0.722262	0.861514	0.623868
72117	Naa50	27.3682	20.6436	15.2602	30.9036	10.6596	25.8155	0.498743	0.656218	0.86887	0.900907	0.54901	0.47352
66904	Pccb	27.3588	18.1272	11.8652	18.0035	18.8559	14.2182	0.0689345	0.113978	0.121207	0.0778853	0.124016	0.1397
71883	Coq2	27.3559	17.0764	13.9712	23.4343	13.6029	13.1952	0.985031	1.33256	1.49335	1.15464	1.16838	1.47074
68365	Rab14	27.3491	24.864	18.1911	30.3807	16.2327	28.191	1.38595	1.57395	2.05251	1.79455	1.39542	1.62313
13209	Ddx6	27.3449	22.0477	16.5922	23.8594	17.5923	20.5199	1.1652	1.75528	2.25212	1.75877	1.36688	1.50148
18570	Pdcd6	27.3239	18.1839	15.5007	23.3104	16.1214	19.8272	0.337258	0.713802	0.746448	0.781527	0.704604	1.00536
67609	4930453N24Rik	27.3145	18.017	12.0832	19.5397	10.2811	12.2486	0.405251	0.224275	0.217028	0.253776	0.132557	0.268777
18826	Lcp1	27.3107	19.527	15.737	19.8219	19.13	18.8431	0.261701	0.360452	0.68179	0.32825	0.667594	0.598501
17761	Map7	27.283	22.0371	17.8113	21.0533	21.2766	14.932	0.842738	1.65499	2.26097	1.68335	1.47391	1.12009
20364	Selenow	27.2675	10.893	10.1464	18.3688	19.9734	9.79087	0.897965	0.783725	0.873276	0.769631	0.816426	0.528322
117109	Pop5	27.2645	12.971	10.0807	15.4047	17.2106	11.8966	0.343963	0.380713	0.205877	0.184625	0.300027	0.304171
104215	Rhoq	27.262	20.3879	15.0327	22.6385	13.7395	17.2785	0.302572	0.494375	0.852406	0.305482	0.817689	0.592473
68563	Dpm3	27.2572	22.8266	14.3928	27.8445	23.6623	8.52246	1.06626	1.44244	0	0	1.27883	0
22378	Wbp2	27.241	16.0923	11.2579	15.985	9.74122	10.0506	0.352399	0.370789	0.461324	0.30825	0.5518	0.54752
24044	Scamp2	27.2137	17.3269	13.1336	14.9078	14.6678	12.325	0.263043	0.64326	0.702913	0.582411	0.597599	0.627383
16195	Il6st	27.187	25.3632	19.0794	24.5009	18.8388	20.4807	0.474802	0.806629	0.952748	0.796831	0.706308	0.823475
229709	Ahcyl1	27.1864	20.3023	15.1277	21.9591	8.95261	19.8723	0.598688	0.532992	0.932047	0.775418	0.696926	0.781492
74150	Slc35f5	27.1746	16.7345	12.1539	21.0216	14.2107	15.7662	0.414536	0.650623	0.58993	0.447532	0.436842	0.699795
26457	Slc27a1	27.1745	6.46942	7.51056	9.53315	11.6189	7.78642	1.61426	1.05013	1.15544	0.590272	1.39123	0.868794
59287	Ncstn	27.1592	18.34	12.9504	22.0124	19.3491	18.5724	0.511752	0.736358	0.818965	0.604313	0.686314	0.961668
16516	Kcnj15	27.1507	30.8405	22.8819	31.2949	13.6437	23.987	0.41422	1.18664	1.13021	0.983076	0.918455	0.804169
93736	Aff4	27.1482	20.7624	14.1822	21.6619	12.8676	16.2445	0.357111	0.573683	0.594763	0.432683	0.530028	0.624195
22680	Zfp207	27.1447	17.2222	14.5539	19.403	12.3208	23.2602	2.58035	3.65787	3.90909	3.44761	2.68504	3.53524
15982	Ifrd1	27.1391	28.833	21.3937	31.6702	27.8206	31.7035	2.29959	4.48926	5.33041	4.13593	2.77077	3.99203
70110	Ifi35	27.1316	18.6086	14.2013	24.4586	23.1539	15.803	0.332519	0.616077	0.876721	0.924747	1.07506	1.00201
24075	Taf10	27.0988	16.1394	12.4615	20.9644	8.89186	7.46044	0.188622	1.40343	0.784346	0.556845	0.339339	0
56044	Rala	27.0927	13.4737	9.13637	17.5036	16.4214	18.3278	0.167151	0.286232	0.363662	0.258181	0.253766	0.262417
74140	Tm9sf1	27.0812	19.3022	14.0703	19.4545	14.6651	16.0113	0.491378	0.498554	0.617246	0.543987	0.663008	1.15762
104570	Ppp4r3b	27.0485	14.9826	13.052	18.9479	13.1385	15.2857	0.59764	0.753087	1.0071	0.803057	0.627644	0.778332
232947	Ppp1r37	27.0202	21.7389	13.7104	20.2311	23.6511	7.60149	0.304952	0.729643	0.910053	0.649449	0.777897	0.542365
217684	Susd6	27.0007	13.5941	10.2567	16.4685	17.1542	17.1898	0.696319	0.925603	1.46454	1.10082	1.1465	0.975519
66928	Dmac1	26.9829	10.7574	10.4648	15.4744	9.21574	11.2986	0.614368	0	0.212894	0	0	0
97212	Hadha	26.9779	12.0841	9.63645	14.8275	12.7731	12.0234	0.217717	0.384524	0.304571	0.269791	0.466634	0.43141
75553	Zc3h14	26.9701	17.0512	11.7173	17.7881	10.3552	15.5542	0.380069	0.52377	0.605589	0.608203	0.453711	0.643538
21763	Tex2	26.9592	17.7765	11.6667	16.0215	16.0464	13.5949	0.0818227	0.227989	0.291154	0.151423	0.338347	0.172253
11938	Atp2a2	26.9528	22.4686	16.1026	22.5092	20.6228	18.1949	0.723636	0.903793	1.29437	0.791879	0.979542	0.956563
66771	Gid4	26.947	16.9974	11.0347	19.5058	13.1176	13.4771	0.130496	0.183892	0.173344	0.144468	0.231508	0.271069
77975	Tmem50b	26.9415	12.3322	9.23531	14.9702	12.0824	16.9443	0.0184794	0.0666644	0.106727	0.0545546	0.0812665	0.142308
17191	Mbd2	26.9015	19.1989	12.9557	22.961	15.9348	18.9587	0.383683	1.00979	1.18532	0.929041	0.732097	0.757761
69179	Tmem110	26.8872	16.9026	11.4939	14.2992	11.4046	8.89722	1.1454	1.94872	1.7025	1.78485	1.89739	1.18627
77644	C330007P06Rik	26.8864	15.668	11.3366	19.4641	8.65924	13.717	0.429255	0.33284	0.522431	0.443018	0.370429	0.445563
66258	Mrps17	26.8606	16.9282	11.6255	19.957	16.5607	15.4778	1.31315	1.50998	1.95667	1.7445	0.984343	1.03786
11428	Aco1	26.855	25.8833	17.4525	21.5471	23.2341	22.0477	0.228389	0.494007	0.660101	0.508771	0.386802	0.448602
52858	Cdipt	26.8447	14.7097	10.148	14.4625	15.0576	9.2319	0.117076	0.0791904	0.385412	0.172814	0.245729	0.498246
11772	Ap2a2	26.8341	18.4719	13.0593	17.129	19.3388	13.6	0.288117	0.469856	0.558009	0.347609	0.435497	0.45831
19346	Rab6a	26.8138	16.4284	11.1904	18.6617	11.7685	18.003	0.29752	0.45136	0.680447	0.606466	0.588777	0.609831
68904	Abhd13	26.7997	17.0998	12.1781	19.4117	11.9788	18.8979	0.543612	0.801401	0.854934	0.905294	0.459736	0.677945
11308	Abi1	26.7973	18.1756	14.605	23.2912	13.0016	17.7689	0.545474	0.829034	1.29911	1.07224	0.780588	0.908131
83493	Sacm1l	26.7956	19.9549	13.8043	24.1125	11.7192	23.7165	0.215519	0.438805	0.571812	0.400601	0.36684	0.48176
68090	Yif1a	26.7886	18.003	13.3854	18.283	17.8784	13.0293	0.363173	0.429891	0.377546	0.134019	0.326683	0.386395
16664	Krt14	26.7786	24.4045	9.56538	24.1373	13.9445	4.28674	0.0492245	0.0998868	0.102345	0	0.0885571	0
51792	Ppp2r1a	26.7642	19.8441	13.7928	21.8354	21.8459	18.1493	0.418657	0.45597	0.801602	0.593535	0.442548	0.629852
67210	Gatad1	26.7369	13.9251	9.40102	15.9237	8.60532	15.8043	0.154389	0.261072	0.347747	0.151927	0.354905	0.469315
52530	Nhp2	26.7287	16.6887	11.5777	22.1296	25.2761	16.8751	0.0439582	0.327068	0.380815	0.34606	0.26361	0.427602
223697	Sun2	26.7248	9.30185	9.98852	10.9995	9.24208	5.84837	0.493408	0.607889	0.580104	0.398838	0.401562	0.407109
244152	Tsku	26.715	1.55672	3.06496	4.08548	1.19071	1.81075	3.04427	0.235012	0.819852	0.586122	0.377024	0.502938
241226	Itga8	26.7123	15.6697	11.3756	18.2208	18.1454	20.5261	0.205304	0.241751	0.287171	0.197332	0.49165	0.364916
19286	Pts	26.6503	11.8772	11.0475	18.5049	12.8451	14.9911	1.55235	1.95419	1.43447	1.42152	1.43516	1.23215
73830	Eif3k	26.6226	15.1998	10.1268	20.5337	25.657	14.6041	0.236642	0.277447	0.360811	0.248394	0.255438	0.306924
595136	Ndufs5	26.6146	14.2303	9.48612	17.7096	3.49606	3.08205	0.155881	0.175731	0.351108	0.0766979	0.218117	0.189541
333433	Gpd1l	26.6102	14.392	11.2004	16.7558	13.7986	14.055	0.125239	0.236609	0.353172	0.233735	0.347029	0.231048
14678	Gnai2	26.6095	16.9164	13.6772	20.0034	20.3641	12.4665	0.305246	0.357881	0.700468	0.413857	0.508474	0.280431
69080	Gmppa	26.5803	22.7185	13.9613	23.0088	16.3965	14.3541	0.840352	0.915783	1.05966	0.781013	1.27386	1.2205
22275	Urod	26.514	18.2858	11.0493	19.7816	26.1362	15.6982	0.174879	0.354867	0.439351	0.0860458	0.39327	0.372123
67693	Hypk	26.487	20.9501	12.0652	25.0138	26.0033	18.181	0.172945	0.584905	1.13867	0.850942	0.622274	0
52004	Cdk2ap2	26.4833	11.6868	10.2077	17.5599	11.5502	10.6765	1.02803	0.927148	0.890592	0.843032	2.36321	0.208335
53598	Dctn3	26.4445	15.177	11.5703	21.423	15.618	14.6158	0.191938	0.389483	0.290231	0.103025	0.125566	0.403118
192292	Nrbp1	26.4176	16.814	11.9074	17.2191	12.9485	12.7421	0.646541	1.04958	1.0362	0.843011	1.01776	0.923727
76799	Tmem234	26.3953	18.1741	10.4181	19.277	9.61794	8.34755	4.39313	3.07093	2.60511	3.78271	3.21889	3.74299
20479	Vps4b	26.3397	18.0297	12.4067	18.8578	12.6978	15.1986	0.535294	1.01689	0.974824	0.935841	0.764952	1.10096
16665	Krt15	26.3285	12.5828	7.92783	12.2532	12.1002	5.29002	0.523609	0.177086	0.217732	0.206105	0.722198	0.191002
72029	Cnpy3	26.2512	13.7188	9.5903	16.2873	21.2339	10.7224	0.247481	0.376644	0.514551	0.530561	0.307421	0.634083
17524	Mpp1	26.246	12.1312	10.7712	16.1296	11.7582	11.9832	0.761726	1.01973	0.92385	0.897938	0.766081	1.50509
11966	Atp6v1b2	26.2445	13.3402	10.3859	14.3648	12.2741	12.6513	0.365699	0.515683	0.558444	0.433063	0.315945	0.565252
22194	Ube2e1	26.1572	13.2854	12.064	21.2517	6.64283	9.84722	0.216268	0.292569	0.61359	0.308589	0.332336	0.348432
100226	Stx12	26.1284	15.2619	11.7438	16.9192	10.1752	12.785	0.299953	0.412119	0.508338	0.327456	0.413154	0.404614
12626	Cetn3	26.1091	12.5776	10.7687	22.685	9.0888	10.6856	0.220903	0.258088	0.407098	0.266786	0.150536	0.427323
67439	Xab2	26.1049	16.0791	11.3875	16.5996	20.0857	11.4672	0.952325	1.19629	1.3043	0.743765	1.07873	1.08444
68032	Emc4	26.0681	13.1573	11.326	16.1468	9.60174	5.63146	0.480213	0.9528	0.56578	0.504062	0.441562	0.428199
70380	Mospd1	26.0676	12.9717	11.2416	14.5211	7.43738	10.4724	0.206741	0.195041	0.36009	0.278399	0.362149	0.443228
171486	Cd99l2	26.0543	18.6414	11.9221	19.6436	19.1919	21.309	0.171573	0.401139	0.685664	0.451458	0.385835	0.426313
70599	Ssfa2	26.0448	18.8414	14.4537	20.974	21.6403	18.7841	0.545307	0.772954	0.923972	0.777302	0.572269	0.604552
14707	Gng5	26.0446	13.7019	12.9527	24.2056	14.8954	14.0749	0.923156	0.877572	1.11532	0.932992	0.628411	1.06182
12856	Cox17	26.0402	13.8107	15.2786	17.7628	6.21085	6.47655	0.775024	0.442319	0.75534	0.572002	0.537388	1.11907
17067	Ly6c1	26.0388	11.5119	10.0558	19.2177	4.89144	8.96437	0.732591	0.495527	0.521825	0.680861	0.244067	0.296927
67856	Echdc3	25.9886	14.063	10.0173	20.039	13.7916	12.0341	0.511207	0.837562	0.789284	0.704281	1.0934	1.14649
16669	Krt19	25.9858	14.4316	3.79147	23.5079	8.47509	3.21513	0.139667	0.21256	0.145194	0.309241	0.18845	0.127369
68033	Cox19	25.9391	15.3665	12.631	23.1899	14.9452	13.8117	0.784062	0.994392	0.883015	0.443648	0.646508	0.69119
22724	Zbtb7b	25.9376	15.6538	12.0292	14.4673	18.4037	8.25844	0.589821	0.869726	1.47159	0.789368	0.657891	0.602433
21428	Mlx	25.9341	15.4652	11.8164	28.0278	12.3008	23.9882	0.395489	0.386404	0.776599	0.47567	0.579743	0.53432
74840	Manf	25.9329	17.7234	11.0602	22.4423	25.8976	29.3693	0.363771	0.656149	1.09248	1.07391	0.799872	0.958361
20514	Slc1a5	25.9157	8.03699	14.1353	13.8101	11.1369	11.3192	0.546568	0.375862	0.836514	0.52889	0.939599	0.841814
22003	Tpm1	25.889	22.2063	14.2262	22.9513	20.3188	16.7996	0.597171	0.707837	1.29285	0.699585	0.893576	0.947413
21937	Tnfrsf1a	25.8633	15.4288	14.9786	18.3813	19.2077	13.3946	0.560045	1.10351	1.32052	1.15016	0.861526	0.725389
12747	Clk1	25.8479	18.4931	15.6582	18.5613	18.2046	17.4908	2.47492	2.94589	2.86245	2.29314	2.39972	2.59897
19268	Ptprf	25.8271	18.8274	13.5737	18.3269	15.3565	8.84071	0.17429	0.306284	0.55126	0.216912	0.374013	0.197381
67474	Snap29	25.826	18.6639	11.4114	18.7925	15.6001	26.3746	0.17491	0.183584	0.263343	0.142446	0.354458	0.403357
13688	Eif4ebp2	25.789	17.8347	13.8178	21.2549	11.783	19.7633	1.03859	1.07275	1.52957	1.00132	1.5234	1.39085
17159	Man2b1	25.7736	27.8652	18.648	21.6934	21.9675	17.7733	0.231983	0.635502	0.647123	0.445155	0.486906	0.606463
15251	Hif1a	25.7664	24.5661	15.792	22.8223	18.5531	22.8702	0.2888	0.663315	0.638949	0.415363	0.669914	0.578837
56392	Shoc2	25.7302	19.9021	14.1728	20.3041	14.8076	20.375	0.193365	0.381051	0.474845	0.383562	0.287612	0.318429
19383	Raly	25.6995	13.6332	9.52591	17.1062	10.6322	8.42666	0.106507	0.174958	0.229528	0.134754	0.156938	0.153556
99371	Arfgef2	25.6976	22.5329	15.5275	20.051	20.9557	17.5539	0.336204	0.779242	0.989741	0.555454	0.821258	0.496937
68778	Gucd1	25.6306	8.53153	5.5813	9.11902	10.0998	8.27195	0.102121	0.060852	0.0825711	0.0510443	0.070961	0.100521
19822	Rnf4	25.6089	15.5827	11.1498	19.2852	14.2736	15.4215	0.296812	0.472768	0.829457	0.499363	0.625845	0.838226
14705	Bscl2	25.5743	15.1905	11.705	13.4853	14.402	11.4244	0.292138	0.364006	0.266403	0.136175	0.378041	0.504786
381801	Tatdn2	25.5511	14.7834	12.2115	17.206	17.8087	12.2739	0.771692	0.595379	0.756271	0.652601	0.614617	0.747729
69459	Ubl7	25.5386	16.9545	10.9803	18.1505	19.3991	20.0121	0.571489	1.011	0.6068	0.576799	0.597549	0.890888
72590	Ppme1	25.5193	18.6659	13.0658	19.5738	15.795	12.5581	0.536743	1.0035	0.996849	0.839757	1.03615	0.9423
22154	Tubb5	25.5108	19.2352	13.8433	22.5601	15.6494	13.1669	0.744045	0.0503275	0.386745	0	0.356952	0.180942
11363	Acadl	25.4988	7.52618	6.74747	15.1206	5.20297	9.58331	0.139533	0.145861	0.152381	0.112343	0.195243	0.308478
56438	Rbx1	25.4916	14.3952	11.1567	16.4934	8.46155	12.7966	0.799154	1.26822	0.894687	0.725921	0.599048	1.23333
14232	Fkbp8	25.4794	16.4672	12.7596	18.8149	20.7695	8.47182	1.29252	1.19218	1.46583	0.896125	1.26835	0.821529
20597	Smpd1	25.4787	19.0645	12.3928	20.9255	19.4988	15.5137	0	0	0	0	0.11213	0
268903	Nrip1	25.4547	12.5565	10.5946	11.1267	11.7732	10.1575	0.544877	0.767177	1.12889	0.881232	1.09378	0.896722
66917	Chordc1	25.4524	16.0288	10.6244	25.0467	12.9124	18.2133	0.674203	0.791352	1.24831	0.956156	0.634208	1.03679
12725	Clcn3	25.4506	18.8226	13.7324	19.376	13.6003	17.505	0.678354	1.21925	1.41779	1.08318	0.872438	0.902647
52551	Sgta	25.4456	13.7603	9.20791	16.1065	14.7427	8.94365	0.347115	0.339828	0.468475	0.404505	0.662822	0.510926
66075	Chchd3	25.4281	13.8416	10.8045	16.6818	15.0672	18.4777	0.171837	0.250192	0.416652	0.331507	0.309433	0.30633
69833	Polr2f	25.3953	8.89549	7.77867	12.049	15.0932	3.85988	0.222061	0.176709	0.443592	0.167104	0.258499	0.365309
71706	Slc46a3	25.39	13.0866	9.5881	14.866	9.37714	12.117	0.648049	0.88921	0.78277	0.537505	0.644005	0.76547
17936	Nab1	25.3825	16.7229	12.0117	21.3348	12.5908	17.1429	0.244939	0.527959	0.676756	0.456358	0.460241	0.520208
218952	Fermt2	25.3818	18.7022	14.103	21.4537	13.7657	17.8016	0.309185	0.57608	0.801909	0.561847	0.6461	0.671171
211039	BC016548	25.3624	12.307	11.2725	15.9515	13.7546	12.2015	0.479384	0.452253	0.716933	0.372428	0.469043	0.53688
70335	Reep6	25.3427	10.1293	9.86852	13.5399	4.56694	7.54812	0.150862	0.530627	0.595964	0.385989	0.398065	0.256814
53416	Stk39	25.3173	15.1997	9.54354	18.6415	12.6756	13.9862	0.337136	0.439453	0.742854	0.496162	0.455495	0.380044
234852	Chmp1a	25.3162	15.1945	11.3674	16.6084	14.0056	7.73182	0.142201	0.371002	0.478685	0.159925	0.353285	0.370516
11800	Api5	25.28	13.0692	9.63138	17.6579	8.8192	15.4531	0.3069	0.434398	0.636122	0.357935	0.385126	0.566665
66384	Srp19	25.2289	14.615	13.0271	28.8826	20.7467	26.1208	0.292093	1.32374	1.2551	1.29346	0.840781	1.81134
27402	Pdhx	25.2244	23.1745	15.2776	22.966	21.072	20.8031	0.435218	0.976576	1.16316	0.905286	0.839239	0.814391
12469	Cct8	25.1991	14.4534	11.8921	16.567	14.982	15.8779	0.470773	0.636866	0.789219	0.550914	0.518848	0.603371
21854	Timm17a	25.1844	13.8943	10.3847	25.1983	11.8121	17.4497	0.228734	0.123773	0.225897	0.157561	0.116592	0.319844
94066	Mrpl36	25.1741	13.9319	12.0443	18.1573	12.0086	11.6527	0.483211	0	0.167445	0	0	0
16010	Igfbp4	25.1665	7.68768	8.67754	14.7486	8.76304	7.59324	0.373963	0.0843167	0.10559	0.149927	0.365459	0.235778
20852	Stat6	25.1592	17.3618	13.007	16.1829	14.6402	14.4714	0.464157	0.751035	0.870438	0.600054	0.687679	0.752511
12913	Creb3	25.1184	18.0935	11.7845	22.7117	24.5508	17.2544	0.181907	0.769015	0.551558	0.358014	0.790875	0.331779
53375	Mtx2	25.1061	16.0384	12.7391	21.8627	17.2662	20.4727	0.213153	0.356927	0.506231	0.427184	0.25253	0.335037
67180	Yipf5	25.0944	20.009	15.8176	26.0572	14.9822	25.3265	1.01514	1.83104	1.81015	1.66492	1.35068	2.40438
20196	S100a13	25.0817	11.7171	9.12913	19.1773	17.7463	12.5062	0.0820982	0.074042	0.0758642	0.0942544	0.123082	0.0499129
23971	Papss1	25.0781	26.0876	15.8784	21.6316	23.8978	16.6718	0.129063	0.406629	0.442529	0.417782	0.337084	0.357227
20818	Srprb	25.0326	20.8858	12.2704	21.6742	31.8774	22.9186	0.199735	0.484777	0.480422	0.265922	0.591843	0.814311
20194	S100a10	25.0095	19.0647	18.4333	43.3619	16.1881	20.2733	0.305212	0.137631	0.266927	0.271742	0.348629	0.265083
14425	Galnt3	25.005	17.3399	13.0822	20.333	17.3682	21.8452	0.397142	0.48945	0.968003	0.612712	0.393568	0.691608
14766	Adgrg1	24.9979	17.9894	14.6719	18.1793	18.8034	18.3346	0.419569	0.630662	1.04735	0.707248	0.517194	0.491272
226178	Wbp1l	24.9958	15.1068	11.0365	16.2577	15.0813	8.44461	0.315014	0.437453	0.688867	0.493169	0.528085	0.429464
20901	Strap	24.9837	17.0641	12.1746	22.3766	12.6413	18.2746	0.163589	0.393431	0.352724	0.39351	0.267054	0.375725
17000	Ltbr	24.9771	17.6455	12.3523	23.6686	18.6766	14.1729	0.248158	0.369281	0.283777	0.683766	0.431566	0.754358
14674	Gna13	24.9563	19.043	14.2079	18.5417	12.9288	15.6463	0.445926	0.676621	0.786544	0.67997	0.578193	0.542216
67812	Ubxn4	24.9335	16.6732	10.5516	18.1771	17.0126	15.7145	0.481346	1.05254	0.961967	0.955512	0.90329	1.29166
76863	Dcun1d5	24.9226	15.7678	11.4282	18.394	17.8446	16.3277	0.655465	0.948295	1.09992	1.02128	0.56049	0.856038
64945	Cldn12	24.9109	16.9354	12.91	21.8661	8.35195	14.279	0.350948	0.593457	0.638465	0.388523	0.394608	0.746776
11793	Atg5	24.8924	14.6363	9.92252	18.5184	15.3178	13.9797	0.113058	0.197711	0.291442	0.189949	0.203397	0.243089
69232	Qrich1	24.8819	18.5617	14.122	21.0929	18.2575	19.4228	0.591069	0.89289	1.02979	0.765835	0.876289	0.99021
231874	Ccz1	24.8699	14.3062	8.76969	16.6506	12.6398	14.9871	0.271756	0.53064	0.506387	0.267424	0.442778	0.392783
27362	Dnajb9	24.835	17.126	7.71898	23.6222	14.3538	19.9355	0.167918	0.0757204	0.465504	0.0550805	0.503488	0.476414
74106	Dcaf6	24.8275	18.9586	15.4211	24.547	21.3966	22.6415	0.414424	0.852577	1.19125	0.712189	0.694045	0.728829
68836	Mrpl52	24.811	17.4536	12.0367	22.7064	43.7435	21.7213	0.723566	1.58121	0.540042	0.164315	0.467287	0.406065
71954	Suds3	24.7701	12.2146	8.97108	11.742	13.6722	9.32709	0.294789	0.550334	0.633341	0.417729	0.597515	0.458808
11984	Atp6v0c	24.7507	18.4081	12.9621	20.3886	3.02224	0.272355	0.643478	1.1277	1.20613	1.12253	0.912085	1.10251
54673	Sh3glb1	24.7335	15.461	12.4529	19.1945	12.0408	18.902	0.715316	0.988591	1.39391	1.04718	0.857924	1.03621
19820	Rlim	24.7276	18.2165	15.7364	23.8553	20.5104	25.0876	0.487325	0.554613	0.788061	0.68508	0.87672	0.799478
23849	Klf6	24.7204	12.6028	10.9198	18.305	15.7417	15.2896	1.26677	0.670574	1.10696	0.86718	0.792685	1.17197
14751	Gpi1	24.7162	13.5314	11.1016	15.5134	7.82387	6.47776	0.507283	0.675963	0.812133	0.454269	0.678385	0.579813
232536	Mrps35	24.6669	11.4503	8.42198	19.0381	10.8767	11.615	0.2384	0.528915	0.454364	0.276828	0.271632	0.347854
15381	Hnrnpc	24.6477	14.7714	10.4329	20.4218	8.44343	10.1711	1.28532	1.60756	2.27236	1.84236	1.46304	1.63954
70568	Cpne3	24.6255	15.0841	11.6284	17.1594	9.81786	14.3	0.251149	0.369385	0.467529	0.38796	0.329239	0.440315
223776	Selenoo	24.6008	11.8329	9.03627	15.8163	11.5071	12.4305	0.567525	0.984297	0.615198	0.615758	0.663216	0.743155
110119	Mpi	24.5992	16.4403	14.5294	19.0043	16.6892	20.268	1.15177	1.40231	1.96898	1.66233	1.36988	1.30711
18777	Lypla1	24.5971	11.8809	9.42242	15.9623	4.9293	11.5909	0.104085	0.223783	0.270511	0.204852	0.160504	0.171761
18391	Sigmar1	24.5448	15.0058	9.81389	18.4248	9.90706	13.6789	0.210813	0.499081	0.438311	0.622356	0.189631	0.512668
15388	Hnrnpl	24.5093	16.8106	14.9026	18.2016	22.1497	19.9838	1.92542	2.86328	3.25263	2.95354	3.25167	3.08141
268420	Alkbh5	24.4972	16.6569	11.4274	16.9	14.7548	18.0701	0.287635	0.459863	0.736974	0.368822	0.585419	0.614703
71927	Itfg1	24.496	15.1906	9.8477	17.975	10.7925	15.9448	0.0655723	0.125062	0.206737	0.126938	0.138596	0.168613
19073	Srgn	24.483	13.5833	10.0569	16.6484	10.3104	17.5608	0.0208294	0.0704454	0.0757881	0.030746	0.112419	0.0759815
56726	Sh3bgrl	24.4751	13.7548	10.6882	18.2651	6.87485	13.5524	0.0743303	0.116861	0.139925	0.152221	0.1277	0.153891
56433	Vps29	24.444	14.9425	12.6377	25.4693	11.4447	17.4837	0.327289	0.376345	0.402619	0.177139	0.333658	0.477554
66422	Dctpp1	24.4197	9.91054	6.13497	12.616	7.81016	5.93854	0.0839683	0.0283982	0	0	0.0503543	0
242505	Rasef	24.4106	14.4355	10.7904	17.3772	12.5433	13.1185	0.242871	0.470603	0.66949	0.404322	0.392038	0.461845
378702	Serf2	24.378	19.5846	14.0747	22.236	11.2679	14.1809	0.498618	0.674534	0.647938	0.736004	0.373765	0.606286
27407	Abcf2	24.3694	17.6028	10.4776	19.0466	22.2817	15.7913	0.324538	0.48477	0.613847	0.172989	0.348693	0.460386
16403	Itga6	24.3603	24.6223	15.2641	19.4052	20.082	23.5652	0.474396	1.26279	1.08625	1.11275	1.32434	1.04178
64010	Sav1	24.341	16.8794	11.713	17.0589	13.4929	16.7882	0.735803	1.13888	1.18528	0.952384	0.985851	1.2574
50798	Gne	24.3267	20.6066	13.877	19.8153	25.4955	17.9846	0.639347	1.31506	2.08357	1.47851	1.39943	1.26505
78521	B230219D22Rik	24.3225	15.3825	9.87953	16.6479	8.81466	13.4552	0.360635	0.0762297	0.53893	0.53233	0.148683	0.411102
70544	Tmem242	24.3218	16.4514	11.1164	17.813	16.9743	8.66814	0.187341	0.218589	0.295379	0.28575	0.190987	0.261964
230125	Slc25a51	24.3089	15.1642	10.9024	15.9953	8.75354	10.713	0.752243	0.550356	0.622419	0.332358	0.432694	0.354671
16202	Ilk	24.3066	15.4193	12.2298	23.1759	13.2174	11.3545	0.667731	0.589117	0.734398	0.399966	0.557115	0.564811
216395	Tmem5	24.2988	13.5113	7.91075	16.7636	9.12668	11.4608	0.32378	0.5901	0.729286	0.566433	0.312822	0.710838
21856	Timm44	24.2621	15.2043	11.3253	15.519	18.9572	12.8417	0.395455	0.486341	0.579285	0.371463	0.603648	0.579202
54324	Arhgef5	24.2187	18.6536	12.8333	17.171	19.2855	19.6043	0.438753	0.755425	1.02834	0.690814	0.880231	1.16399
27398	Mrpl2	24.214	19.9061	9.85377	20.4066	17.4249	8.7573	0.180003	0.121755	0.686132	0.13285	0.56671	0.766051
74781	Wipi2	24.2134	16.4673	11.9114	18.179	17.5669	13.7583	0.35973	0.508545	0.499869	0.343376	0.558725	0.437408
383295	Ypel5	24.2015	18.6129	11.8932	17.1202	16.0627	18.7456	1.63896	2.24757	1.80496	1.85586	1.76375	2.56615
103236	Csnk1g2	24.2004	18.6978	12.036	19.9719	17.1316	8.49669	0.475371	0.586674	0.687811	0.443172	0.980246	0.375205
17938	Naca	24.1964	12.5802	10.218	17.396	5.65246	6.60879	0.588449	1.13723	1.39097	1.38563	1.02084	1.48214
67010	Rbm7	24.1849	13.6218	10.218	19.9091	8.00469	11.9326	0.468424	1.15422	1.19422	2.04138	0.882846	2.15624
16069	Jchain	24.1831	4.81592	26.5652	32.1932	83.7739	71.4228	0.0215604	0.029167	0.141953	0.106083	0.426669	1.04864
20318	Sdf4	24.1752	13.5376	9.78006	18.1817	17.3318	14.024	0.291371	0.492711	0.665196	0.573452	0.380295	0.583532
67998	Retreg3	24.1338	17.8777	12.456	18.6907	10.7123	10.5944	0.335899	0.651024	0.693907	0.495816	0.581055	0.612645
109168	Atl3	24.1318	14.9941	12.7002	18.3836	12.046	19.6008	0.259003	0.532486	0.573933	0.446029	0.584491	0.60914
66162	Bola2	24.119	12.1709	13.6644	28.6321	25.0245	10.2412	0	0	0.503749	0.357636	0	0
20851	Stat5b	24.1107	16.7416	12.4133	15.6776	10.9614	10.1183	0.629118	1.37419	1.52534	0.869485	1.00445	0.903829
18023	Nfe2l1	24.0963	20.136	16.4427	22.6427	21.6513	13.57	0.117579	0.295399	0.657724	0.512404	0.60437	0.326783
108735	Sft2d2	24.0944	14.971	11.4075	16.1975	14.351	14.2512	0.443054	0.641323	0.57727	0.357513	0.738623	0.571047
22631	Ywhaz	24.0898	13.3744	10.7915	18.4198	5.07891	11.0996	1.27622	1.66893	2.35666	2.03173	1.48984	1.57249
15525	Hspa4	24.0823	16.5788	11.2284	19.464	20.3724	16.4768	0.362645	0.589698	0.856811	0.659657	0.626055	0.654747
29869	Ulk2	24.0812	12.8357	7.59101	12.4056	13.882	12.0093	0.376598	0.605434	0.447951	0.334397	0.710081	0.534593
94275	Maged1	24.0701	22.5164	15.344	18.9181	27.9711	18.921	0	0	0.094377	0.0765746	0.139993	0.0946178
20333	Sec22b	24.0688	18.0036	12.0035	23.3117	20.6752	22.4109	0.710326	1.18018	1.31437	0.936528	1.12489	1.20752
13665	Eif2s1	24.068	15.8644	11.5599	23.4426	9.62208	15.9763	0.290259	0.484821	0.630178	0.711166	0.422725	0.633844
140559	Igsf8	24.0661	18.7806	12.3004	18.8559	22.0094	8.38965	0.0889791	0.0950302	0.156602	0.0990818	0.141823	0.0740265
52637	Cisd1	24.0654	16.7301	10.3314	15.2616	13.5497	13.3304	0.115633	0.0912502	0.113531	0.151719	0.138686	0.175752
94242	Tinagl1	24.064	17.7401	14.2571	23.9908	15.3225	9.31505	0.761555	1.82531	1.28507	0.912331	0.575828	0.624043
70397	Tmem70	24.0604	12.4956	11.306	20.0117	8.53207	15.4884	0.352351	0.28446	0.421437	0.346734	0.381701	0.621922
57443	Fbxo3	24.0488	14.7029	11.3379	18.3433	11.2897	14.8593	1.0789	1.55526	1.65789	1.56645	1.12694	1.4893
234384	Mpv17l2	24.0462	11.5732	7.1308	12.7416	17.0545	12.5108	2.35188	2.19685	1.43593	0.330627	1.14174	0.54471
54197	Rnf5	24.0223	17.1999	11.6947	16.6052	10.1894	18.5231	0.0950754	0.771712	0.49419	0.842038	0.627165	0.231211
226407	Rab3gap1	24.0068	15.4376	11.7475	17.7703	16.9081	14.2816	0.47177	0.63575	0.68485	0.58793	0.605148	0.691027
235043	Tmem205	24.0005	14.0959	10.7915	14.7468	12.2162	5.97895	0.761585	0.144883	0.659771	0.515243	0.413893	0.752405
98402	Sh3bp4	23.991	20.8131	15.1054	21.5691	34.6298	21.4835	0.722396	1.1909	1.74276	1.09342	1.76489	0.892171
60440	Iigp1	23.9887	18.4925	14.4368	22.5559	15.4525	18.4603	0.632076	1.48926	1.50766	0.881167	1.17504	1.11442
104923	Adi1	23.9549	15.578	13.479	23.7246	15.012	20.3237	0.195111	0.197961	0.363409	0.288001	0.336389	0.50414
235461	Mindy2	23.9432	16.4185	12.2582	15.7815	16.2386	20.6128	0.197875	0.505436	0.725385	0.473992	0.4403	0.538191
11749	Anxa6	23.9138	22.5381	16.9501	21.8046	26.3748	18.2497	0.363966	0.488981	1.09771	0.555772	0.653287	0.643999
63985	Gmfb	23.9104	14.2273	11.3297	18.1111	9.53437	13.7657	0.845631	0.659986	0.838524	0.832151	0.624135	0.775128
19730	Ralgds	23.9099	20.3191	13.6904	20.4337	20.6896	15.2974	0.417136	0.846457	1.23115	0.541417	1.05451	0.546562
15893	Ica1	23.9084	14.5695	12.3891	16.3173	23.9178	13.1289	0.715956	1.27961	1.20763	1.17802	1.279	0.971831
14376	Ganab	23.8331	19.6722	13.6828	19.0605	16.7687	19.6066	0.373036	0.483019	0.727586	0.534902	0.536888	0.686861
11765	Ap1g1	23.8241	19.1829	13.5169	21.0464	16.3664	25.3218	0.431041	0.81481	0.982525	0.933819	0.824605	0.743329
68991	Ssu72	23.8186	12.7054	9.17641	14.6731	13.761	12.3029	0.840886	0.992055	0.960564	0.914078	0.873667	0.927348
14661	Glud1	23.818	12.8221	11.6229	18.1717	9.7263	12.2699	0.401923	0.353141	0.53844	0.383283	0.308116	0.392985
56484	Foxo3	23.8152	10.6137	9.15236	10.8417	9.76572	5.95391	0.845121	1.23108	1.61556	1.15386	1.52837	0.801643
69048	Slc30a5	23.7824	15.1806	9.28188	18.4111	13.6047	15.6926	0.187077	0.385945	0.563992	0.464838	0.353387	0.500439
227095	Hibch	23.7732	10.5873	9.9401	16.1118	9.77918	15.1302	0.176175	0.213553	0.329422	0.267773	0.256277	0.296934
140570	Plxnb2	23.7709	17.5977	12.1085	16.7246	19.4137	11.1079	0.259071	0.459404	0.531368	0.316954	0.453484	0.383124
218811	Sec24c	23.746	18.0527	13.3876	17.2374	13.3833	14.5237	0.411448	0.61118	0.637404	0.64306	0.711187	0.755345
20918	Eif1	23.7367	20.554	19.2162	32.5204	5.82878	8.95726	1.74544	1.18062	1.26008	1.43135	0.610581	0.884309
13667	Eif2b4	23.7033	14.8285	9.38416	18.5516	22.0214	9.85611	0.408989	0.276641	0.373638	0.621997	0.512823	0.813768
66055	Sf3b6	23.6994	13.6845	10.4959	17.2921	7.27938	9.41821	0.216642	0.420073	0.34533	0.241613	0.138577	0.280983
26413	Mapk1	23.6984	18.2191	14.0084	22.1624	12.1484	20.5866	0.47085	0.787988	1.11455	0.863604	0.694633	0.739172
21872	Tjp1	23.6852	17.3947	14.6303	17.4361	13.2465	14.885	0.44437	0.72189	0.864687	0.642848	0.712893	0.690414
99480	Dnttip2	23.6773	10.2412	9.89784	16.0616	8.5966	10.8371	0.198512	0.216904	0.370404	0.300534	0.274717	0.185675
67154	Mtdh	23.6714	15.326	11.04	17.5304	13.7456	16.4861	0.464831	0.63374	0.967293	0.705191	0.493622	0.750661
68942	Chmp2b	23.6555	15.6208	11.7486	21.068	11.4076	16.0461	0.136608	0.11249	0.267563	0.187033	0.163843	0.332212
26440	Psma1	23.6059	11.364	9.40828	17.8582	12.7957	17.5839	0.278226	0.358463	0.47747	0.260753	0.381365	0.57995
68877	Maf1	23.6052	11.5259	9.07447	11.4693	14.3326	9.05919	0.485758	0.722851	0.673309	0.286809	0.990421	0.708779
99045	Mrps26	23.604	11.8837	7.76111	15.1772	12.0638	7.01215	0.191705	0.648349	0.332153	1.32054	0.229924	0
217700	Acot6	23.58	8.19034	8.90719	8.84961	4.75597	7.4908	2.17207	1.11085	0.691483	0.642971	0.720109	1.50306
66859	Slc16a9	23.5502	14.4101	10.3621	15.4384	12.1021	15.406	0.181346	0.457628	0.618742	0.37407	0.273966	0.296833
56420	Ppp4c	23.5369	12.5136	10.2707	18.11	14.8698	11.3064	1.12743	1.2931	1.36739	1.08534	1.79314	1.34108
58809	Rnase4	23.5282	9.44381	8.62349	18.955	7.86873	12.4181	0.0887938	0.0133468	0.0683761	0.106796	0.053248	0.0359891
13040	Ctss	23.5267	19.8278	18.5734	25.9522	30.3789	24.8003	0.0410985	0.0370656	0.0601315	0.0224685	0.0684612	0.0666307
26445	Psmb2	23.5225	12.4986	8.91115	17.536	11.7386	15.7343	0.334321	0.534502	0.714662	0.465715	0.442632	0.659921
11844	Arf5	23.508	13.469	11.3566	19.8674	22.3069	8.74338	0	0	0.372177	0.132113	0.322037	0.0816214
20779	Src	23.4782	26.8466	15.9247	18.0828	23.5885	12.2517	0.358579	1.29491	1.32267	0.63282	0.938328	0.454025
85305	Kars	23.4731	15.3799	11.2308	17.3659	20.9281	14.374	0.0825975	0.167608	0.226115	0.195074	0.16841	0.341472
19027	Sypl	23.4702	14.3678	10.4881	15.7313	7.47459	13.784	0.581271	0.803078	1.05641	0.693707	0.548824	0.97747
16798	Lats1	23.4609	16.7294	13.2232	20.1141	12.7236	18.173	0.641785	0.612121	1.15357	0.640642	0.586992	0.76914
107197	Uqcc3	23.4436	12.1818	9.79159	12.2224	18.2484	7.17365	0	0	0	0	0	0
71743	Coasy	23.4193	12.6299	8.79167	11.9382	13.285	9.42798	0.0805855	0.6541	0.195474	0.396504	0.33828	0.587919
14359	Fxr1	23.4173	13.3248	11.9028	16.4366	15.9065	15.6539	0.613124	0.764349	1.07089	0.768392	0.636432	0.809038
70423	Tspan15	23.4056	13.0236	10.8514	12.5728	10.3445	11.0531	0.440134	0.733934	0.914046	0.809088	0.987944	0.46456
107513	Ssr1	23.3623	15.7082	9.81379	18.7827	14.1085	17.9946	0.386079	0.587577	0.80529	0.664868	0.529836	0.821531
192169	Ufsp2	23.3553	21.182	12.4391	21.2833	21.6166	26.3896	0.275048	0.389806	0.360821	0.347996	0.435917	0.581289
66359	Cox20	23.3268	11.2981	6.58641	14.4531	15.3703	28.0136	2.29643	1.60979	1.30217	0.493051	1.40216	1.37076
17149	Magoh	23.3052	12.1065	8.14043	19.9981	7.60277	10.2015	0.351495	0.312833	0.192319	0.200253	0.22188	0.292428
74388	Dpp8	23.2987	14.7672	11.4294	15.803	12.145	16.1427	0.226383	0.483556	0.561518	0.392786	0.478725	0.445497
234776	Atmin	23.2797	14.8876	10.8721	15.9319	14.0556	13.0275	0.127184	0.322603	0.392979	0.312891	0.413128	0.335068
228136	Zdhhc5	23.2721	14.9497	10.7997	18.2673	11.9808	18.7656	0.217954	0.252174	0.461109	0.412027	0.313	0.460293
414077	Wdr83os	23.2563	13.6083	8.82642	14.1673	11.4006	7.63061	1.14682	0.775714	0.198701	0.564269	0.229243	0
326618	Tpm4	23.238	16.0955	12.0896	27.746	9.29027	11.9805	0.19661	0.277058	0.394589	0.26603	0.412663	0.308792
26897	Acot1	23.2172	5.73645	5.04835	7.72588	6.47053	3.47139	0.379984	0.154214	0.122896	0.124642	0.440548	0.338826
56692	Lamtor3	23.1884	13.1973	11.1858	18.9989	9.37254	8.19782	0.649489	1.01531	1.10531	0.837977	0.926113	1.14073
56369	Apip	23.1784	14.3557	9.96731	15.8014	11.2202	16.8082	0.207343	0.314348	0.312174	0.281431	0.210091	0.31297
68036	Zfp706	23.1629	13.5535	10.5671	17.1025	7.82978	13.5673	0.714837	0.77656	0.84071	0.83134	0.727449	0.948212
22632	Yy1	23.1498	13.6309	9.90727	17.8641	9.58795	13.5005	0.651416	0.981004	1.33523	1.16111	0.851307	0.881748
12349	Car2	23.1366	14.0409	12.9128	15.5332	15.0849	24.1011	0.113092	0.229487	0.22801	0.182109	0.234285	0.362532
16391	Irf9	23.1348	16.9471	13.8714	18.8457	12.1465	14.7655	1.54143	1.30328	1.57572	1.36517	1.66386	0.937135
12385	Ctnna1	23.1228	17.776	12.6035	19.0685	17.2819	14.5284	0.23907	0.394991	0.620988	0.400133	0.386618	0.334773
72567	Bclaf1	23.1048	17.1753	13.5112	15.137	15.2524	17.4024	1.84708	2.61293	2.98178	2.31601	1.9652	2.23988
225724	Mapk4	23.0977	20.0701	14.0905	20.7313	16.9716	16.0179	0.457637	1.68923	1.61782	1.208	0.918127	0.63885
19181	Psmc2	23.0957	14.6916	9.73434	18.7377	12.9817	14.7017	0.185325	0.271602	0.492352	0.387538	0.319517	0.478854
71911	Bdh1	23.0873	16.269	11.5918	16.3537	16.074	9.64725	0.117338	0.277788	0.276492	0.14241	0.173569	0.156943
28185	Tomm70a	23.0852	12.7275	10.1652	16.0297	12.1235	14.1596	0.235563	0.399842	0.643786	0.44612	0.362486	0.383706
228607	Mavs	23.0605	21.6733	17.398	22.5734	16.4492	17.3159	0.359513	0.98081	1.20012	1.22644	1.25763	1.26772
108657	Rnpepl1	23.0525	17.8613	13.1372	18.6744	13.7987	8.20775	0.557435	1.30018	1.55864	1.0971	1.22186	0.864783
239759	Liph	23.0293	12.9093	7.73699	13.7157	14.0708	12.3144	0.170405	0.31121	0.315326	0.244826	0.421019	0.372963
24030	Mrps12	23.0119	19.1377	10.9155	24.6868	28.1652	12.1556	0.266015	0	0.184362	0.0872582	0.10635	0.107819
17022	Lum	23.0055	11.2712	11.4193	22.0881	8.68774	14.8938	0	0.0510736	0.0610523	0.0990719	0.105655	0.0918122
104721	Ddx1	22.9922	16.7537	11.5346	19.7974	20.3059	20.9677	0.15082	0.366618	0.409938	0.296832	0.310902	0.412621
66789	Alg14	22.9679	13.9053	9.28545	16.7421	9.35234	17.5839	0.0912481	0.153672	0.151646	0.157597	0.213296	0.124537
68936	Smim11	22.9651	8.02864	6.52733	15.997	18.2592	9.41258	0.218167	0.248538	0.190991	0.158192	0.241005	0.376972
19262	Ptpra	22.9507	15.6207	9.69968	16.0416	13.3773	11.9103	0.237748	0.446801	0.553987	0.376862	0.41693	0.395344
56699	Cdc42ep4	22.9364	16.109	13.8561	13.9186	16.8493	10.226	0.448205	0.945883	1.14311	0.852716	1.02495	0.719383
226016	Abhd17b	22.9248	13.4109	10.1406	17.6347	6.60226	10.3155	0.26571	0.474362	0.585658	0.325771	0.407496	0.37605
75620	Kxd1	22.9176	12.9897	11.324	13.5731	11.7708	13.288	0.301266	0.417744	0.511542	0.32611	0.406494	0.677691
192193	Edem1	22.9076	17.7063	10.822	17.1732	19.5301	19.1287	0.251455	0.368518	0.490137	0.489738	0.5372	0.681573
20111	Rps6ka1	22.8722	12.2213	9.66295	14.7653	18.9144	10.0323	0.21048	0.396262	0.666155	0.289975	0.681595	0.294319
20320	Nptn	22.8698	13.0918	9.53267	16.2102	7.61609	13.3057	0.371241	0.616584	0.923437	0.643837	0.544444	0.634648
56449	Ybx3	22.8656	12.6074	11.7892	16.1599	9.51535	11.5425	0.320732	0.313364	0.617453	0.43836	0.295629	0.548872
14272	Fnta	22.8404	10.8099	8.50897	13.0943	12.0928	13.0105	0.344253	0.337638	0.342965	0.271012	0.289019	0.334871
226414	Dars	22.81	15.2207	10.9949	20.3783	13.3099	15.644	0.312604	0.3922	0.560845	0.431662	0.368879	0.444479
66967	Edem3	22.7947	17.6021	10.8837	15.7173	16.7969	16.5601	0.187657	0.43432	0.548427	0.329282	0.452849	0.582816
67898	Pef1	22.7922	13.3912	10.4059	18.8272	14.2667	13.4523	0.318746	0.495423	0.423013	0.220232	0.410761	0.511267
59013	Hnrnph1	22.7804	19.4331	17.1253	21.4678	21.6969	22.0943	4.47044	5.28858	5.90323	4.4897	3.60756	4.87652
217337	Srp68	22.7798	21.4197	12.1769	21.9643	17.8568	17.5756	0.389325	0.809773	0.898843	0.512421	0.726679	0.828437
18024	Nfe2l2	22.7757	20.6855	17.7519	23.4435	15.9886	18.2844	1.27347	1.97083	2.30882	1.82461	2.52013	1.36263
56372	1110004F10Rik	22.773	11.8864	8.54387	23.2041	5.59167	10.2477	0.569176	0.518903	0.608852	0.243523	0.393265	0.797396
77963	Hook1	22.7718	16.9996	10.8501	19.8355	13.6142	13.732	0.181077	0.369145	0.369514	0.294509	0.291078	0.504573
69150	Snx4	22.7709	12.6149	7.12175	14.6613	14.7325	11.6276	0.262828	0.342174	0.368223	0.297573	0.383017	0.395181
432731	Zscan26	22.7659	19.5947	14.9912	21.3017	18.676	19.9838	3.1074	3.43729	3.22443	3.53091	3.61366	3.27739
236539	Phgdh	22.7556	22.6682	14.6955	20.6964	9.55229	3.35385	0.243361	0.346732	0.367825	0.550297	0.394346	0.384053
67800	Dgat2	22.7543	6.08665	10.5066	9.92673	7.90536	8.29333	0.0625994	0.0325711	0.180213	0.0805558	0.360959	0.310322
170625	Snx18	22.7456	12.2257	10.2445	11.9909	14.7884	10.5478	0.270526	0.469396	0.758104	0.33566	0.553697	0.386148
211286	Cln5	22.7352	12.7585	9.01127	16.0866	6.33434	12.966	0.559093	0.234107	0.25832	0.261991	0.39914	0.388468
399101	Snhg3	22.733	10.1846	9.61677	15.1074	7.25891	27.2829	300.615	224.972	248.391	525.221	277.824	355.626
217737	Ahsa1	22.7143	13.7892	9.28788	16.1495	16.8905	9.66668	0.391278	0.247018	0.244058	0.487718	0.328499	0.380614
68572	Mrpl58	22.7132	12.5415	10.0124	17.9417	14.7326	10.3332	0.142854	0.3589	0.332373	0.100412	0.305953	0.0744431
217463	Snx13	22.6937	13.2466	9.39851	15.2043	10.2923	14.1679	0.326299	0.532683	0.714205	0.554129	0.464007	0.507246
76614	Immt	22.6935	13.7232	9.34093	14.4817	11.1956	13.0006	0.149219	0.362927	0.322351	0.299929	0.276068	0.308835
74155	Errfi1	22.68	7.28873	5.60108	8.56196	8.18666	11.1549	3.00698	1.36105	1.34362	1.33491	1.55918	2.63912
67579	Cpeb4	22.6764	20.6834	17.518	23.2454	20.079	22.276	1.08559	1.93364	2.73908	1.85391	1.47155	1.9525
66592	Stoml2	22.6697	12.6843	9.18415	15.0909	10.9457	8.71536	0.12069	0.244905	0.230021	0.534446	0.434253	0.513627
22169	Cmpk2	22.6559	20.6608	11.9445	16.6016	23.8974	24.8425	0.434109	1.39769	0.697994	0.837291	1.01007	0.97124
14852	Gspt1	22.6466	18.1696	11.5683	21.2438	14.8164	21.7673	0.400521	0.957974	1.32066	0.702944	0.732937	0.778207
67268	Myl12a	22.627	16.3842	11.6858	17.342	8.52412	10.141	0.51911	0.476531	0.494683	0.529079	0.333537	0.60866
67973	Mphosph10	22.6161	11.2156	8.73039	17.7583	14.9679	14.2485	0.267909	0.304182	0.46087	0.329548	0.281155	0.46537
74737	Pcf11	22.6098	18.1661	13.9527	16.1236	16.3179	15.9484	1.55551	2.24838	2.28135	2.22938	1.76112	1.94634
66073	Txndc12	22.5831	8.83638	5.82534	11.859	10.8706	9.23527	0.13315	0.240168	0.242661	0.194115	0.201098	0.24585
11828	Aqp3	22.5396	16.7804	11.1072	15.555	5.8806	4.0932	0.104835	0.685473	0.387499	0.103164	0.10478	0.212454
22088	Tsg101	22.5358	14.4811	11.7626	17.8798	13.8522	15.4993	0.568221	0.681616	0.712235	0.506742	0.716112	0.755693
207920	Esrp1	22.5055	18.7868	14.6512	19.7536	15.543	20.1543	0.986359	2.30739	2.87459	2.087	2.13924	1.84564
56174	Nagk	22.5009	12.274	11.0355	17.4995	12.7317	10.2598	0.680269	1.07845	1.01659	0.648505	1.28758	1.03395
17913	Myo1c	22.4905	17.9626	14.3805	18.7696	17.1572	11.9643	0.308852	0.443294	0.441152	0.51149	0.682126	0.522097
11655	Alas1	22.486	6.80148	5.65191	8.76531	6.50482	7.9425	0.310193	0.411861	0.394129	0.339165	0.344476	0.447021
19089	Prkcsh	22.47	15.3658	10.5673	15.3689	21.3229	10.3583	0.126888	0.257483	0.283362	0.263605	0.295916	0.154288
11747	Anxa5	22.4638	21.4751	15.1015	25.2742	20.072	16.2066	0.0767078	0.300935	0.294165	0.256649	0.322002	0.429049
21787	Tfg	22.4522	17.7403	12.4163	17.141	13.6628	21.1799	0.271702	0.540938	0.641296	0.539786	0.581031	0.585941
29806	Limd1	22.4479	16.7714	15.3723	18.9572	20.5826	15.9928	0.384001	0.713699	1.14604	0.817036	0.703283	0.81185
66868	Mfsd1	22.4416	11.077	8.37707	13.2162	7.71615	10.2196	0.167637	0.108665	0.174271	0.0893556	0.15917	0.152876
110446	Acat1	22.4145	13.3761	9.75538	17.4274	18.3503	18.7433	0.429326	0.498296	0.593398	0.542505	0.435925	0.492371
269951	Idh2	22.3933	16.6814	10.7522	16.1311	18.7828	9.52114	0.16531	0.242268	0.279259	0.203343	0.322183	0.217756
23997	Psmd13	22.3926	12.3329	8.84065	15.077	18.6668	10.1999	0.242295	0.267078	0.398038	0.21194	0.279836	0.349172
68758	Abhd11	22.3863	15.4796	12.0575	16.9976	14.5465	15.9227	0	0.0916679	0.0939238	0	0	0.164786
65105	Arl6ip4	22.3761	11.8129	8.05647	16.434	12.6331	5.44157	0	0.870743	0.644347	0.703773	0.343102	0
52397	Zfp644	22.3756	13.9195	9.66871	13.7286	13.3603	16.2116	0.52026	0.583735	0.914205	0.631309	0.717789	0.598406
12337	Capn5	22.3555	9.50101	8.84361	9.92879	20.8465	12.3714	0.24003	0.197507	0.669699	0.241074	0.464472	0.355046
270066	Slc35e1	22.3437	15.1009	9.85948	15.8317	13.9712	14.588	0.374358	0.87475	0.813726	0.552585	0.928596	0.786244
74148	Cluh	22.3354	13.3058	13.3282	17.3213	16.6036	12.5813	0.543521	0.949279	1.05416	0.910055	0.520531	0.532654
19177	Psmb7	22.3284	12.5093	9.23222	13.9146	10.7072	10.1508	0.264782	0.41624	0.568362	0.284687	0.304338	0.333881
56749	Dhodh	22.3258	20.5568	15.2178	21.0344	20.101	13.3123	1.88716	3.0044	2.94676	1.55134	3.21567	2.50454
20908	Stx3	22.323	12.7521	9.76355	13.5319	11.2591	13.2252	0.216725	0.390917	0.409641	0.35222	0.421406	0.475141
30853	Mlf2	22.3107	13.3642	10.5134	14.928	17.3732	9.89756	0.218766	0.480916	0.397992	0.215279	0.655951	0.53201
66844	Ormdl2	22.291	14.7454	10.2992	16.6179	9.72181	16.2028	0.311486	0.21069	0.237463	0.61304	0.224151	0.530244
66167	Tma7	22.2793	11.0968	9.47495	16.9414	8.62359	5.6643	0.206208	0.185973	0.321553	0.202921	0.185489	0.167157
16419	Itgb5	22.2498	17.6025	11.9193	15.7444	20.9336	9.751	0.120838	0.218211	0.320773	0.177822	0.28321	0.173891
103711	Pnpo	22.2422	11.0585	8.30036	12.6586	13.1482	10.479	0.216992	0.608065	0.268547	0.366057	0.427558	0.640773
107932	Chd4	22.2299	16.5793	13.3194	18.3116	20.7342	12.8703	0.597538	0.667362	0.796145	0.524197	0.616666	0.523804
69635	Dapk1	22.2165	22.8795	14.9985	21.6527	27.2332	16.3947	0.464809	0.912262	1.58504	0.769969	1.87288	0.789629
272636	Esyt3	22.2067	15.9923	11.8564	15.2093	16.5041	13.5533	0.787852	0.925156	1.22804	0.881931	0.909794	0.854699
219140	Spata13	22.204	13.2314	12.3466	13.5106	13.5704	9.12265	0.515836	1.1886	1.59591	1.27998	1.00995	0.6723
21743	Inmt	22.1965	1.87673	2.79696	4.0955	2.2689	2.76029	1.62286	0.0784077	0.187454	0.0760471	0.278057	0.516814
67890	Ufm1	22.1877	15.9044	10.2423	19.1993	6.83559	11.1525	0.580114	0.894652	0.92471	0.822047	0.514868	0.931101
353172	Gars	22.1867	19.4983	13.9735	22.0986	16.4127	15.5564	0.102295	0.191954	0.293874	0.289004	0.18997	0.212657
227656	Rexo4	22.1722	16.4894	11.858	15.4178	17.8075	10.11	1.29985	1.62554	1.75458	1.16014	1.82184	1.45188
67199	Pfdn1	22.1618	14.9903	11.0005	20.3939	17.5284	18.0619	0.0337219	0.129839	0.126742	0.109763	0.0871119	0.151398
65960	Twsg1	22.1504	14.027	9.40663	18.421	12.2847	14.8471	0.0803112	0.144861	0.191098	0.0948372	0.12843	0.182286
12050	Bcl2l2	22.1483	17.4492	12.1335	14.8976	19.5583	10.5466	1.16232	1.01082	1.20832	0.980391	1.19489	0.2019
56430	Clip1	22.1437	14.394	11.8057	14.8104	14.0929	9.87509	0.187864	0.312457	0.488246	0.286167	0.367298	0.289448
67053	Rpp14	22.1217	12.77	9.56858	18.424	10.8825	11.637	0.469827	0.789667	0.735097	0.756552	0.631796	0.744392
216825	Usp22	22.1197	25.3245	17.905	27.1312	20.5768	22.2913	0.329932	1.39015	1.23143	0.716986	1.23659	0.986223
214987	Chtf8	22.1111	15.2465	11.5005	17.0689	10.9682	9.97118	0.518219	0.571226	0.552029	0.434409	0.494925	0.840159
68682	Slc44a2	22.0895	15.3788	11.8739	17.6727	10.382	13.8446	0.554805	0.653883	0.919031	0.595593	0.768754	0.465069
14057	Sfxn1	22.0845	9.68952	7.44599	12.425	10.27	15.7993	0.191528	0.266874	0.359722	0.252557	0.268763	0.428509
80385	Tusc2	22.0596	12.7145	8.34401	18.1918	12.6232	12.2781	0.324981	0.293091	0.75076	0.533	0.38977	0.658591
67936	Wdr55	22.0484	8.85494	8.11783	13.1368	14.2033	8.48264	0.45937	0.266331	0.386588	0.0645781	0.31483	0
26433	Plod3	22.0464	18.5564	12.3929	15.312	21.0215	12.9294	0.410539	0.365382	0.456736	0.467783	0.544216	0.60428
68634	Tm2d3	22.0413	15.2301	9.02056	17.2023	15.5536	14.7866	0.275641	0.594293	0.417885	0.322106	0.402912	0.879798
269823	Pon3	22.0367	3.81309	3.81814	5.67351	4.80197	7.63351	0.131492	0.044471	0.0495859	0.0494751	0.0788537	0.145778
72825	Mon1a	22.0163	14.0339	10.2194	13.4182	13.6918	6.77521	1.36869	2.22476	2.68026	1.63921	2.40507	2.15447
12258	Serping1	22.0154	5.8147	9.00936	10.6603	8.71768	9.94287	0.0942076	0.0106204	0.0544088	0.0618039	0.0564946	0.0381834
244373	Erlin2	22.0098	15.8166	8.88488	17.9579	13.0616	12.0888	0.187766	0.134477	0.164578	0.173904	0.192082	0.268601
13424	Dync1h1	22.0077	25.1475	19.6276	21.7274	24.1168	14.3932	0.194501	0.345135	0.371135	0.256029	0.375668	0.337857
68479	Phf5a	21.9987	11.9676	7.56885	16.4094	12.2063	12.5653	0.495701	0.777272	1.02283	0.731698	0.513454	0.767122
20021	Polr2c	21.9934	10.784	7.56462	11.5053	5.63845	3.77776	0.495744	0.318557	0.446648	0.634193	0.609442	0.572652
66467	Gtf2h5	21.9604	12.7984	9.75009	16.0148	14.639	16.3314	0.237875	0.58326	0.494577	0.643727	0.267467	0.542324
70186	Fam162a	21.9431	13.4681	8.87114	15.3952	11.8186	11.8584	0.138405	0.145269	0.29438	0.197253	0.194618	0.185701
77128	Crebrf	21.9348	11.975	8.88853	10.662	9.13753	8.96003	0.408802	0.571244	0.323188	0.178258	0.625355	0.598276
66556	Drap1	21.888	14.7228	9.27022	14.838	22.6056	9.61071	0.232673	0.236072	0.161254	0.114482	0.27906	0
19271	Ptprj	21.8703	16.6013	12.0857	14.2452	10.8278	14.8075	0.821438	1.43189	2.14991	1.50808	1.99102	0.78211
18613	Pecam1	21.8342	14.2049	10.8436	14.7027	11.5554	10.487	0.138269	0.139816	0.175683	0.10033	0.214412	0.120575
110960	Tars	21.8292	17.8111	11.7197	24.1302	20.3403	13.1524	0.21274	0.438236	0.740549	0.504341	0.81765	0.49384
544752	Tug1	21.8232	17.4252	12.9752	17.2064	10.554	16.7958	12.8041	10.7968	7.02351	10.7919	6.02565	9.07607
67636	Etfrf1	21.8221	10.4111	11.6155	19.3874	10.2147	14.8059	0.916316	1.2396	1.42252	1.40667	0.835238	2.05009
66317	Wdr61	21.8098	10.8183	7.45689	13.9266	13.9509	9.90054	0.249099	0.179362	0.412104	0.221406	0.342129	0.449447
171504	Apobr	21.7956	7.7108	9.0931	10.6888	12.748	4.62042	0	0.722715	0.185125	0.262858	0.160185	0.324796
27045	Nit1	21.7846	14.0365	7.64652	13.7679	13.1201	13.701	1.27173	1.16128	0.947478	0.563157	1.14395	0.618537
19305	Pex5	21.7781	13.162	9.42649	12.5336	16.8082	9.6076	0.465891	0.647768	0.780308	0.551855	0.734683	0.650417
56354	Dnajc7	21.7659	14.3545	10.3143	15.5287	12.7916	10.454	0.623879	1.06123	1.20503	0.824632	0.827954	0.825925
107375	Slc25a45	21.7158	20.7762	17.6054	23.7123	14.8332	20.192	1.6477	3.2214	2.45595	2.22114	2.66651	2.93663
15452	Hprt	21.7101	12.1619	9.24645	15.3407	8.60297	11.8617	0.0560492	0.146232	0.262203	0.153648	0.120042	0.204456
18538	Pcna	21.7077	14.0598	9.04799	20.4548	6.93868	5.60273	0.343392	0.331817	0.475976	0.675836	0.205926	0.536839
20185	Ncor1	21.6942	17.5401	14.2933	18.0255	17.741	19.093	0.480676	0.798356	1.07561	0.720783	0.830742	0.778083
215705	Arrdc1	21.6932	12.0476	9.23169	11.0107	9.58559	7.95951	1.30146	1.31517	1.01608	0.771516	1.1848	0.74358
66849	Ppp1r2	21.6903	13.0501	9.60806	17.5299	4.34759	5.28918	1.35864	1.57219	1.80474	1.52704	2.23258	1.97594
53382	Txnl1	21.6878	12.0769	8.75628	12.9045	11.191	13.1241	0.167282	0.268327	0.495207	0.503252	0.266554	0.412618
110052	Dek	21.6703	8.50999	6.7965	14.2166	7.51605	9.36489	0.302793	0.344454	0.46501	0.264106	0.326018	0.502058
18087	Nktr	21.6694	25.3164	17.6295	20.163	21.8023	23.1282	1.60032	4.42383	3.46013	2.89972	3.84735	3.98498
67872	Nsmce4a	21.6677	9.73021	7.07223	12.121	8.4648	11.3694	0.182785	0.16268	0.266693	0.255606	0.19038	0.269045
18430	Oxtr	21.6347	23.5172	14.9744	22.4571	14.7185	18.9227	0.647543	0.724966	0.897559	0.736099	0.615956	0.393684
12727	Clcn4	21.6318	14.1222	9.5022	15.7262	12.0329	11.4035	0.26825	0.268539	0.282584	0.126707	0.193037	0.30008
208943	Myo5c	21.6128	14.5021	12.9595	16.1367	15.2874	11.6884	0.815488	1.08981	1.36081	0.903773	1.17867	0.897716
17357	Marcksl1	21.5969	13.5726	9.38276	18.3978	19.4752	12.2483	0	0	0	0	0	0
76497	Ppp1r11	21.5925	12.8901	7.88177	13.4598	14.1928	11.4924	0.440583	0.447018	0.483464	0.361299	0.308245	0.446433
64602	Ireb2	21.5917	21.246	14.5254	27.565	11.5894	23.6341	0.411524	0.871642	0.844171	0.744897	0.468349	0.829106
76932	Arfip2	21.5837	14.1202	9.57193	18.0115	15.0447	11.921	1.12679	1.55609	1.39915	1.38603	1.85822	2.34059
52829	Lurap1l	21.5662	7.756	6.65748	7.99575	4.73597	6.83276	0.581741	0.247754	0.38931	0.336211	0.263952	0.374264
56480	Tbk1	21.5455	13.4502	11.1253	17.2633	10.9798	12.1152	0.678146	0.959527	1.09344	0.800122	0.977258	0.689955
56709	Dnajb12	21.5449	12.7408	7.70597	12.9564	16.6601	11.0304	0.433473	0.527765	0.565333	0.434319	0.538797	0.555823
12262	C1qc	21.5437	13.9927	11.6223	17.707	11.231	11.7583	0.313606	0.127274	0.282548	0.0617212	0.188064	0.305059
50926	Hnrnpdl	21.5418	16.9844	14.2709	15.423	12.7183	14.5564	2.6985	2.56525	2.62838	2.72725	2.84285	2.03966
54214	Golga4	21.5412	18.4434	13.7296	16.2737	24.8224	11.1513	0.430599	0.827788	0.916223	0.728526	0.783728	0.723367
12462	Cct3	21.5375	12.2901	9.4804	16.4889	11.1703	10.1113	0.239831	0.206834	0.407227	0.224208	0.28405	0.400976
330959	Snapc5	21.5311	10.2061	7.28484	15.0151	7.6251	11.338	0.0490747	0.23236	0.306101	0.0965847	0.0588584	0.238686
12042	Bcl10	21.4919	13.467	8.49835	12.456	8.22322	11.1425	0.126736	0.203596	0.32389	0.2962	0.418008	0.385256
19082	Prkag1	21.4898	14.2695	9.21978	16.1121	12.415	11.39	0.249535	0.491016	0.50834	0.32741	0.589498	0.376974
66229	Rpl7l1	21.4892	9.86627	7.63164	14.7177	9.46173	9.44256	0.506492	0.747476	0.590359	0.29452	0.607468	0.867803
13664	Eif1a	21.4655	17.7931	12.7958	25.4009	12.0932	16.2925	0.68249	0.724139	1.2567	1.71195	0.746329	1.31802
69590	Gpx8	21.4606	4.98182	4.31236	8.24744	5.02596	7.8747	0.0989397	0.234231	0.154283	0.0973624	0.118665	0.180456
227620	Uap1l1	21.452	18.3314	14.1266	15.9264	25.3167	9.83958	1.8	3.4019	3.43059	1.7192	5.55587	1.99556
68735	Mrps18c	21.4495	9.63627	7.32186	12.6015	6.81542	6.81225	0.289572	0.55199	0.273665	0.569911	0.157865	0.512145
57259	Tob2	21.4491	11.1652	11.1378	11.3165	12.1846	7.58066	1.78777	1.72751	2.24202	2.07342	1.02104	1.81151
76938	Rbm17	21.4468	12.3449	8.68508	13.9872	10.8943	9.10169	0.381896	0.532777	0.6093	0.422784	0.419863	0.53208
73736	Fcf1	21.4428	9.99436	7.24315	13.2989	8.32045	8.54494	0.155029	0.381998	0.353027	0.207042	0.318748	0.430868
30935	Tor3a	21.4377	20.7288	15.6459	21.6207	13.7726	16.5998	1.46473	2.51773	1.39712	1.64942	2.1416	1.97381
70984	4931406C07Rik	21.4235	7.87489	6.26898	11.2012	5.8916	8.63057	0.237235	0.225521	0.331053	0.189286	0.246081	0.428794
18624	Pepd	21.423	8.47215	7.77938	9.96826	9.56343	4.66052	0.177099	0.165967	0.214278	0.16454	0.296657	0.168423
59003	Maea	21.4224	13.9188	9.76544	13.4205	14.077	8.51153	0.261103	0.436621	0.361914	0.296195	0.415368	0.370397
76824	Mtfr1l	21.4124	14.6058	10.4506	14.1265	12.4428	14.3015	0.587358	0.544856	0.668755	0.297254	0.623947	0.591755
17973	Nck1	21.3845	12.3982	11.1523	17.548	7.37054	11.5757	0.2411	0.60269	0.678367	0.469355	0.449466	0.541711
67916	Plpp3	21.3805	16.9733	16.7124	17.707	18.1067	17.8607	0.728528	1.19571	1.80554	1.53926	1.29352	1.12684
53331	Stx7	21.3653	18.8848	13.1977	22.0911	11.9149	20.1429	0.482938	0.658022	0.934271	0.697473	0.793821	0.709733
14884	Gtf2h1	21.3476	12.1581	9.98119	17.4696	13.7067	15.7578	0.50495	0.623241	0.867674	0.532759	0.586889	0.75324
12036	Bcat2	21.3441	8.76545	8.10947	13.2399	11.1997	6.58093	0.542895	0.631828	0.998731	0.502814	0.75167	0.999893
68603	Pmvk	21.3389	14.3826	11.8521	13.4779	28.2705	14.2615	0.222479	0.362533	0.623764	0.507524	0.424507	0.356593
68337	Crip2	21.3385	8.24769	6.18265	11.4697	6.39816	3.92464	0.303491	0.387756	0.362243	0.331836	0.485328	0.164011
230734	Yrdc	21.3368	12.8599	10.2995	20.8333	15.1851	17.3634	0.661401	1.25265	0.962607	1.12815	0.951913	1.44759
109129	Mmadhc	21.3047	14.8127	10.5073	14.6268	17.0545	17.3504	0.324876	0.597262	0.571548	0.409868	0.549499	0.810312
12896	Cpt2	21.3016	10.4721	8.46593	10.535	9.21848	10.2137	0.194416	0.182082	0.191745	0.1766	0.242144	0.236397
67067	Romo1	21.2981	11.3587	8.58672	17.7342	18.9125	9.96041	0.382841	0.172637	0.35377	0.251158	0	0.15517
109332	Cdcp1	21.296	20.5452	14.1351	17.7472	19.4409	16.099	0.617484	1.73877	2.3886	1.6545	1.64419	1.12623
12406	Serpinh1	21.2741	19.2461	16.1892	25.7661	16.2083	9.17894	0.047643	0.209469	0.511795	0.421952	0.61427	0.260688
68463	Mrpl14	21.2499	10.7068	10.4443	14.2964	11.4429	10.81	0.223852	0.355824	0.387852	0.286369	0.436281	0.394675
217039	Ggnbp2	21.2447	14.0706	12.8613	17.515	12.5505	15.9144	0.530007	1.28399	1.70766	1.40932	0.908425	1.11065
94184	Pdxdc1	21.2405	17.8137	12.588	14.9581	19.2436	16.255	0.323322	0.454834	0.650927	0.415765	0.545986	0.542675
18475	Pafah1b2	21.2342	13.9513	10.5207	17.1835	12.1135	15.7579	0.33697	0.706576	0.831976	0.464237	0.545602	0.532652
19070	Mob4	21.229	12.3521	8.59034	18.824	6.73492	10.7693	0.384165	0.393967	0.584022	0.390235	0.267534	0.406845
20621	Snn	21.2018	15.9118	10.1487	15.7854	18.9555	17.2564	0.350591	0.308283	0.445458	0.184001	0.40647	0.284196
75593	Malsu1	21.2016	8.11535	7.23297	15.0412	13.1084	14.9882	0.471006	0.886885	0.979291	0.726563	0.64888	0.665583
19385	Ranbp1	21.2	10.8573	8.97303	18.6269	30.6935	17.8603	0.311914	0.299813	0.44941	0.339251	0.423322	0.518996
73067	Tmem192	21.1973	9.92032	7.14689	15.56	7.76442	11.0064	0.205461	0.160032	0.142395	0.140918	0.306162	0.242257
64383	Sirt2	21.1913	9.79011	6.3114	11.1763	7.39224	9.2627	0.547338	0.59671	0.533298	0.304158	0.490413	0.532421
98193	Dcaf8	21.1877	14.8407	11.9658	15.3876	16.2761	12.6046	0.654559	0.945093	1.02397	0.662705	0.790716	0.929825
77683	Ehmt1	21.1841	16.4402	14.0815	13.4946	11.5324	10.0634	1.14253	1.90708	1.79148	1.49978	1.08399	1.03552
[truncated: 18,551 more rows]
